# Supplementary material for: Spatiotemporal role of muscarinic signaling in early chick development: exposure to cholinomimetic agents by a mathematical model
Source: Cell Biol Toxicol. 2022 Sep 13;39(4):1453–69. doi: 10.1007/s10565-022-09770-w (PMC10425487; doi:10.1007/s10565-022-09770-w)
Supplement: Supplementary file 2 — Supplementary file2 (XLSX 9892 KB) [file 10565_2022_9770_MOESM2_ESM.xlsx]

## Sheet: 1 hour
	0	0.01	0.02	0.03	0.04	0.05	0.06	0.07	0.08	0.09	0.1	0.11	0.12	0.13	0.14	0.15	0.16	0.17	0.18	0.19	0.2	0.21	0.22	0.23	0.24	0.25	0.26	0.27	0.28	0.29	0.3	0.31	0.32	0.33	0.34	0.35	0.36	0.37	0.38	0.39	0.4	0.41	0.42	0.43	0.44	0.45	0.46	0.47	0.48
-0.75	4.77376e-09	4.81364e-07	9.53346e-07	1.41623e-06	1.86568e-06	2.29757e-06	2.70805e-06	3.09361e-06	3.45114e-06	3.77794e-06	4.07178e-06	4.33092e-06	4.5541e-06	4.74057e-06	4.89006e-06	5.00279e-06	5.07941e-06	5.121e-06	5.12902e-06	5.10525e-06	5.05179e-06	4.97095e-06	4.86523e-06	4.73728e-06	4.58984e-06	4.42565e-06	4.2475e-06	4.05808e-06	3.86003e-06	3.65585e-06	3.44791e-06	3.2384e-06	3.02933e-06	2.82252e-06	2.61957e-06	2.42187e-06	2.23063e-06	2.04683e-06	1.87126e-06	1.70453e-06	1.54708e-06	1.39919e-06	1.261e-06	1.1325e-06	1.01359e-06	9.04072e-07	8.03659e-07	7.12002e-07	6.287e-07
-0.74	5.94864e-09	5.9983e-07	1.18795e-06	1.76469e-06	2.32462e-06	2.86259e-06	3.37379e-06	3.85385e-06	4.29885e-06	4.70546e-06	5.07088e-06	5.39294e-06	5.6701e-06	5.90143e-06	6.0866e-06	6.22591e-06	6.32019e-06	6.3708e-06	6.37958e-06	6.34879e-06	6.28104e-06	6.17924e-06	6.04652e-06	5.88621e-06	5.7017e-06	5.49647e-06	5.27395e-06	5.03754e-06	4.79051e-06	4.53599e-06	4.27691e-06	4.016e-06	3.75576e-06	3.49844e-06	3.24604e-06	3.00028e-06	2.76263e-06	2.53432e-06	2.31632e-06	2.10937e-06	1.91402e-06	1.7306e-06	1.55925e-06	1.39999e-06	1.25267e-06	1.11702e-06	9.92698e-07	8.79253e-07	7.76182e-07
-0.73	7.39594e-09	7.45762e-07	1.47693e-06	2.19391e-06	2.8899e-06	3.55849e-06	4.19368e-06	4.79e-06	5.34261e-06	5.84733e-06	6.30069e-06	6.70002e-06	7.04338e-06	7.32965e-06	7.55844e-06	7.73014e-06	7.84581e-06	7.90717e-06	7.91654e-06	7.87674e-06	7.79105e-06	7.66311e-06	7.49685e-06	7.2964e-06	7.06603e-06	6.81005e-06	6.53275e-06	6.23835e-06	5.93093e-06	5.61436e-06	5.29231e-06	4.96814e-06	4.64497e-06	4.32557e-06	4.01241e-06	3.70761e-06	3.41301e-06	3.13009e-06	2.86006e-06	2.60383e-06	2.36204e-06	2.13509e-06	1.92318e-06	1.72627e-06	1.5442e-06	1.37661e-06	1.22307e-06	1.08301e-06	9.55799e-07
-0.72	9.1747e-09	9.25116e-07	1.8321e-06	2.72139e-06	3.58456e-06	4.4136e-06	5.20105e-06	5.94011e-06	6.62476e-06	7.24981e-06	7.81098e-06	8.30492e-06	8.72928e-06	9.08266e-06	9.36464e-06	9.57569e-06	9.71719e-06	9.79129e-06	9.80091e-06	9.74959e-06	9.64142e-06	9.48096e-06	9.27311e-06	9.02302e-06	8.736e-06	8.41742e-06	8.07261e-06	7.70683e-06	7.32511e-06	6.93228e-06	6.53286e-06	6.13104e-06	5.73064e-06	5.33511e-06	4.94748e-06	4.57038e-06	4.20603e-06	3.8563e-06	3.52262e-06	3.20613e-06	2.90759e-06	2.62749e-06	2.36604e-06	2.1232e-06	1.89873e-06	1.69221e-06	1.50305e-06	1.33056e-06	1.17396e-06
-0.71	1.13559e-08	1.14504e-06	2.26759e-06	3.36815e-06	4.43625e-06	5.46193e-06	6.43593e-06	7.34982e-06	8.19612e-06	8.96841e-06	9.66138e-06	1.02709e-05	1.07941e-05	1.12293e-05	1.15759e-05	1.18347e-05	1.20072e-05	1.20964e-05	1.21057e-05	1.20397e-05	1.19034e-05	1.17026e-05	1.14432e-05	1.11319e-05	1.0775e-05	1.03794e-05	9.95161e-06	9.49813e-06	9.02523e-06	8.53887e-06	8.04464e-06	7.5477e-06	7.05279e-06	6.56412e-06	6.08544e-06	5.61998e-06	5.17047e-06	4.73916e-06	4.32784e-06	3.93786e-06	3.57015e-06	3.2253e-06	2.90353e-06	2.60478e-06	2.32873e-06	2.07485e-06	1.8424e-06	1.63052e-06	1.43821e-06
-0.7	1.40244e-08	1.41411e-06	2.80037e-06	4.15936e-06	5.47809e-06	6.74421e-06	7.94625e-06	9.07377e-06	1.01175e-05	1.10695e-05	1.19233e-05	1.26737e-05	1.33172e-05	1.38518e-05	1.42768e-05	1.45931e-05	1.4803e-05	1.49097e-05	1.4918e-05	1.48332e-05	1.46619e-05	1.4411e-05	1.40881e-05	1.37013e-05	1.32586e-05	1.27683e-05	1.22387e-05	1.16778e-05	1.10932e-05	1.04924e-05	9.88225e-06	9.2691e-06	8.65877e-06	8.05645e-06	7.46673e-06	6.89356e-06	6.34029e-06	5.80966e-06	5.30385e-06	4.82448e-06	4.37268e-06	3.94914e-06	3.5541e-06	3.18748e-06	2.84885e-06	2.53752e-06	2.25259e-06	1.99296e-06	1.75741e-06
-0.69	1.72818e-08	1.74255e-06	3.4507e-06	5.1251e-06	6.74966e-06	8.30911e-06	9.78926e-06	1.11772e-05	1.24615e-05	1.36324e-05	1.46818e-05	1.56035e-05	1.63931e-05	1.70481e-05	1.75679e-05	1.79537e-05	1.8208e-05	1.83353e-05	1.83413e-05	1.82328e-05	1.80177e-05	1.77049e-05	1.73038e-05	1.68241e-05	1.62761e-05	1.56699e-05	1.50156e-05	1.43233e-05	1.36023e-05	1.28618e-05	1.21103e-05	1.13555e-05	1.06045e-05	9.86384e-06	9.13902e-06	8.43489e-06	7.75553e-06	7.10428e-06	6.48375e-06	5.89593e-06	5.34217e-06	4.82324e-06	4.33946e-06	3.89065e-06	3.47627e-06	3.09546e-06	2.74707e-06	2.42974e-06	2.14194e-06
-0.68	2.12492e-08	2.14257e-06	4.24275e-06	6.30123e-06	8.29814e-06	1.02146e-05	1.20332e-05	1.37379e-05	1.53147e-05	1.67515e-05	1.80383e-05	1.91677e-05	2.01343e-05	2.0935e-05	2.15691e-05	2.20381e-05	2.23454e-05	2.24966e-05	2.24985e-05	2.23599e-05	2.20905e-05	2.17013e-05	2.12038e-05	2.06103e-05	1.99333e-05	1.91853e-05	1.83789e-05	1.75263e-05	1.6639e-05	1.57284e-05	1.48047e-05	1.38777e-05	1.29559e-05	1.20472e-05	1.11584e-05	1.02954e-05	9.46319e-06	8.66579e-06	7.90638e-06	7.18731e-06	6.51021e-06	5.87598e-06	5.28496e-06	4.73689e-06	4.23108e-06	3.76643e-06	3.34152e-06	2.95463e-06	2.60389e-06
-0.67	2.60707e-08	2.6287e-06	5.20526e-06	7.7304e-06	1.01796e-05	1.25297e-05	1.47591e-05	1.68482e-05	1.87797e-05	2.05388e-05	2.21133e-05	2.34939e-05	2.46742e-05	2.56506e-05	2.64221e-05	2.69908e-05	2.73611e-05	2.75395e-05	2.75351e-05	2.73584e-05	2.70216e-05	2.65382e-05	2.59226e-05	2.51897e-05	2.43551e-05	2.34341e-05	2.24423e-05	2.13945e-05	2.0305e-05	1.91877e-05	1.80551e-05	1.6919e-05	1.57901e-05	1.46778e-05	1.35905e-05	1.25353e-05	1.15183e-05	1.05443e-05	9.61711e-06	8.73962e-06	7.91371e-06	7.14046e-06	6.4202e-06	5.75258e-06	5.13669e-06	4.57116e-06	4.0542e-06	3.58371e-06	3.15733e-06
-0.66	3.19172e-08	3.21817e-06	6.37234e-06	9.46324e-06	1.24607e-05	1.53363e-05	1.80633e-05	2.06178e-05	2.29785e-05	2.51273e-05	2.70493e-05	2.87332e-05	3.0171e-05	3.13586e-05	3.2295e-05	3.29826e-05	3.34271e-05	3.36368e-05	3.36227e-05	3.3398e-05	3.29777e-05	3.23785e-05	3.16181e-05	3.0715e-05	2.96881e-05	2.85566e-05	2.73393e-05	2.60544e-05	2.47196e-05	2.33517e-05	2.1966e-05	2.0577e-05	1.91975e-05	1.78392e-05	1.65122e-05	1.5225e-05	1.3985e-05	1.27981e-05	1.16688e-05	1.06006e-05	9.59564e-06	8.65519e-06	7.77958e-06	6.96832e-06	6.22027e-06	5.53367e-06	4.9063e-06	4.33556e-06	3.81854e-06
-0.65	3.89912e-08	3.93139e-06	7.7844e-06	1.15597e-05	1.52203e-05	1.87311e-05	2.20596e-05	2.51763e-05	2.80552e-05	3.06741e-05	3.3015e-05	3.50639e-05	3.68113e-05	3.82522e-05	3.93857e-05	4.02148e-05	4.07467e-05	4.09916e-05	4.09634e-05	4.06782e-05	4.01547e-05	3.94133e-05	3.84759e-05	3.73652e-05	3.61046e-05	3.47172e-05	3.32263e-05	3.16542e-05	3.00224e-05	2.83513e-05	2.66598e-05	2.49653e-05	2.32836e-05	2.16287e-05	2.00127e-05	1.84463e-05	1.69381e-05	1.54952e-05	1.4123e-05	1.28257e-05	1.16058e-05	1.04648e-05	9.40294e-06	8.41959e-06	7.51325e-06	6.68174e-06	5.92229e-06	5.23167e-06	4.60633e-06
-0.64	4.75321e-08	4.7925e-06	9.48918e-06	1.40906e-05	1.85513e-05	2.28285e-05	2.68824e-05	3.06768e-05	3.41799e-05	3.73647e-05	4.02091e-05	4.26964e-05	4.4815e-05	4.6559e-05	4.79274e-05	4.89243e-05	4.95584e-05	4.98429e-05	4.97944e-05	4.94333e-05	4.87824e-05	4.78669e-05	4.67135e-05	4.53503e-05	4.38057e-05	4.21082e-05	4.0286e-05	3.83665e-05	3.6376e-05	3.43391e-05	3.22789e-05	3.02164e-05	2.81709e-05	2.61592e-05	2.4196e-05	2.22942e-05	2.0464e-05	1.8714e-05	1.70508e-05	1.5479e-05	1.40019e-05	1.26209e-05	1.13363e-05	1.01473e-05	9.05189e-06	8.04738e-06	7.13034e-06	6.29678e-06	5.54233e-06
-0.63	5.78221e-08	5.82994e-06	1.1543e-05	1.71394e-05	2.25637e-05	2.77636e-05	3.26902e-05	3.72995e-05	4.15528e-05	4.54171e-05	4.88656e-05	5.1878e-05	5.44406e-05	5.65461e-05	5.81938e-05	5.93889e-05	6.01424e-05	6.04704e-05	6.03938e-05	5.99375e-05	5.91296e-05	5.80011e-05	5.65848e-05	5.49149e-05	5.30261e-05	5.09535e-05	4.87312e-05	4.63926e-05	4.39696e-05	4.14923e-05	3.89885e-05	3.64839e-05	3.40014e-05	3.15616e-05	2.91822e-05	2.68784e-05	2.46628e-05	2.25454e-05	2.05342e-05	1.86345e-05	1.68501e-05	1.51828e-05	1.36326e-05	1.21984e-05	1.08778e-05	9.66737e-06	8.5628e-06	7.55924e-06	6.65132e-06
-0.62	7.01932e-08	7.07719e-06	1.4012e-05	2.08044e-05	2.73866e-05	3.36947e-05	3.96692e-05	4.52564e-05	5.04093e-05	5.50877e-05	5.92591e-05	6.28991e-05	6.59912e-05	6.8527e-05	7.05057e-05	7.19341e-05	7.2826e-05	7.32015e-05	7.30862e-05	7.25109e-05	7.151e-05	7.01215e-05	6.83855e-05	6.63439e-05	6.4039e-05	6.15133e-05	5.88087e-05	5.59656e-05	5.30226e-05	5.00162e-05	4.69801e-05	4.39452e-05	4.09393e-05	3.7987e-05	3.51098e-05	3.23256e-05	2.96497e-05	2.70939e-05	2.46676e-05	2.23772e-05	2.02269e-05	1.82186e-05	1.63525e-05	1.46269e-05	1.30388e-05	1.15838e-05	1.02566e-05	9.05145e-06	7.9616e-06
-0.61	8.50354e-08	8.57356e-06	1.6974e-05	2.52009e-05	3.31715e-05	4.0808e-05	4.80379e-05	5.47961e-05	6.10252e-05	6.66767e-05	7.17113e-05	7.60995e-05	7.98216e-05	8.28678e-05	8.52376e-05	8.69398e-05	8.79916e-05	8.84178e-05	8.82501e-05	8.75261e-05	8.62883e-05	8.45829e-05	8.24591e-05	7.99678e-05	7.71607e-05	7.40893e-05	7.08045e-05	6.73552e-05	6.37882e-05	6.01477e-05	5.64742e-05	5.2805e-05	4.91736e-05	4.56094e-05	4.2138e-05	3.87813e-05	3.55569e-05	3.24792e-05	2.95591e-05	2.68042e-05	2.42192e-05	2.18063e-05	1.95654e-05	1.74943e-05	1.55891e-05	1.38445e-05	1.2254e-05	1.08103e-05	9.50538e-06
-0.6	1.02806e-07	1.03651e-05	2.05203e-05	3.04641e-05	4.00961e-05	4.93214e-05	5.80523e-05	6.62094e-05	7.37234e-05	8.05354e-05	8.65981e-05	9.18761e-05	9.63459e-05	9.9996e-05	0.000102827	0.000104849	0.000106084	0.000106563	0.000106325	0.000105416	0.000103888	0.000101797	9.92036e-05	9.61694e-05	9.27573e-05	8.90298e-05	8.50485e-05	8.08725e-05	7.65586e-05	7.21596e-05	6.77247e-05	6.32985e-05	5.89211e-05	5.4628e-05	5.04496e-05	4.64117e-05	4.25357e-05	3.88383e-05	3.53323e-05	3.20266e-05	2.89266e-05	2.60346e-05	2.33502e-05	2.08705e-05	1.85907e-05	1.6504e-05	1.46027e-05	1.28776e-05	1.13192e-05
-0.59	1.2404e-07	1.25058e-05	2.47573e-05	3.6752e-05	4.83679e-05	5.94898e-05	7.00112e-05	7.98362e-05	8.88806e-05	9.70735e-05	0.000104358	0.000110691	0.000116046	0.000120409	0.000123781	0.000126175	0.00012762	0.000128153	0.000127821	0.000126682	0.000124798	0.00012224	0.000119079	0.00011539	0.000111251	0.000106736	0.00010192	9.68753e-05	9.16689e-05	8.6365e-05	8.10225e-05	7.56949e-05	7.04303e-05	6.52708e-05	6.02528e-05	5.5407e-05	5.07584e-05	4.6327e-05	4.21277e-05	3.81706e-05	3.4462e-05	3.10042e-05	2.77964e-05	2.48349e-05	2.21134e-05	1.96239e-05	1.73567e-05	1.53007e-05	1.34441e-05
-0.58	1.49361e-07	1.50585e-05	2.98096e-05	4.42492e-05	5.82293e-05	7.16104e-05	8.42635e-05	9.60725e-05	0.000106936	0.000116768	0.000125501	0.000133084	0.000139483	0.000144685	0.00014869	0.000151516	0.000153199	0.000153783	0.000153328	0.000151903	0.000149586	0.00014646	0.000142614	0.000138138	0.000133126	0.000127669	0.000121856	0.000115773	0.000109503	0.000103122	9.66999e-05	9.03016e-05	8.39841e-05	7.77974e-05	7.1785e-05	6.5983e-05	6.04211e-05	5.51225e-05	5.01045e-05	4.53791e-05	4.09531e-05	3.6829e-05	3.30052e-05	2.94769e-05	2.62364e-05	2.32737e-05	2.05769e-05	1.81327e-05	1.59266e-05
-0.57	1.79498e-07	1.80966e-05	3.58223e-05	5.31707e-05	6.99627e-05	8.60294e-05	0.000101215	0.000115379	0.0001284	0.000140174	0.00015062	0.000159678	0.000167307	0.000173492	0.000178236	0.000181562	0.000183511	0.000184142	0.000183526	0.000181747	0.000178901	0.000175088	0.000170417	0.000164997	0.00015894	0.000152356	0.000145353	0.000138035	0.000130499	0.000122838	0.000115136	0.000107468	9.99041e-05	9.25027e-05	8.53152e-05	7.83844e-05	7.17451e-05	6.54246e-05	5.94429e-05	5.38135e-05	4.85441e-05	4.36371e-05	3.90902e-05	3.48971e-05	3.10483e-05	2.75313e-05	2.43317e-05	2.14332e-05	1.88184e-05
-0.56	2.15297e-07	2.17054e-05	4.29641e-05	6.37665e-05	8.38961e-05	0.000103149	0.000121337	0.000138292	0.000153866	0.000167935	0.000180403	0.000191197	0.000200271	0.000207607	0.000213209	0.000217109	0.000219356	0.000220023	0.000219197	0.000216981	0.000213491	0.000208849	0.000203185	0.000196633	0.000189327	0.0001814	0.00017298	0.000164193	0.000155156	0.000145978	0.000136759	0.000127591	0.000118555	0.00010972	0.000101147	9.28874e-05	8.49807e-05	7.74589e-05	7.03452e-05	6.36551e-05	5.73969e-05	5.15727e-05	4.61792e-05	4.12084e-05	3.66484e-05	3.24838e-05	2.86972e-05	2.52687e-05	2.21775e-05
-0.55	2.57742e-07	2.59842e-05	5.14311e-05	7.63271e-05	0.000100411	0.000123437	0.000145177	0.000165431	0.000184019	0.000200796	0.000215643	0.000228477	0.000239243	0.000247921	0.000254518	0.000259074	0.000261651	0.000262337	0.00026124	0.000258485	0.000254212	0.00024857	0.000241715	0.000233809	0.000225013	0.000215486	0.000205384	0.000194854	0.000184039	0.000173066	0.000162057	0.000151119	0.000140347	0.000129825	0.000119624	0.000109803	0.000100408	9.14782e-05	8.30386e-05	7.5107e-05	6.76924e-05	6.07965e-05	5.44146e-05	4.85365e-05	4.31472e-05	3.82283e-05	3.37582e-05	2.97132e-05	2.6068e-05
-0.54	3.07975e-07	3.10479e-05	6.14507e-05	9.11892e-05	0.000119949	0.000147433	0.000173369	0.000197514	0.000219655	0.000239617	0.00025726	0.000272483	0.000285225	0.000295463	0.000303209	0.000308512	0.000311449	0.00031213	0.000310684	0.000307265	0.000302042	0.000295195	0.000286913	0.00027739	0.000266819	0.000255392	0.000243295	0.000230703	0.000217786	0.000204696	0.000191577	0.000178555	0.000165744	0.000153241	0.000141129	0.000129478	0.000118343	0.000107765	9.77766e-05	8.83956e-05	7.96323e-05	7.14875e-05	6.39547e-05	5.70209e-05	5.06677e-05	4.48724e-05	3.96089e-05	3.48486e-05	3.05611e-05
-0.53	3.67317e-07	3.70298e-05	7.32863e-05	0.000108743	0.000143021	0.000175764	0.000206645	0.000235372	0.000261691	0.000285392	0.00030631	0.000324327	0.000339371	0.000351417	0.000360483	0.000366631	0.000369957	0.000370595	0.000368703	0.000364468	0.000358093	0.000349798	0.000339808	0.000328358	0.000315679	0.000301999	0.00028754	0.000272513	0.000257117	0.000241535	0.000225934	0.000210466	0.000195262	0.000180438	0.000166092	0.000152302	0.000139134	0.000126635	0.000114841	0.000103773	9.34405e-05	8.38442e-05	7.49749e-05	6.68162e-05	5.93453e-05	5.25346e-05	4.63526e-05	4.07648e-05	3.57349e-05
-0.52	4.37299e-07	4.40839e-05	8.72423e-05	0.000129439	0.000170218	0.000209153	0.000245851	0.000279962	0.000311183	0.000339265	0.000364012	0.000385285	0.000403002	0.000417137	0.000427715	0.000434814	0.000438553	0.000439095	0.000436636	0.000431399	0.000423632	0.000413597	0.000401569	0.000387825	0.000372643	0.000356297	0.00033905	0.000321153	0.00030284	0.000284329	0.000265818	0.000247483	0.000229481	0.000211945	0.000194989	0.000178706	0.00016317	0.000148436	0.000134544	0.000121516	0.000109364	9.80855e-05	8.76685e-05	7.80924e-05	6.93293e-05	6.13456e-05	5.41033e-05	4.75609e-05	4.16751e-05
-0.51	5.19688e-07	5.23884e-05	0.000103671	0.000153798	0.000202223	0.000248434	0.000291962	0.000332387	0.00036935	0.000402553	0.000431765	0.000456824	0.000477637	0.000494176	0.000506478	0.000514639	0.000518808	0.000519183	0.000516003	0.000509539	0.000500089	0.00048797	0.000473511	0.000457043	0.000438899	0.000419403	0.00039887	0.000377595	0.000355858	0.000333914	0.000311996	0.000290311	0.000269042	0.000248345	0.000228351	0.000209169	0.000190882	0.000173554	0.00015723	0.000141933	0.000127675	0.000114452	0.000102247	9.10358e-05	8.07829e-05	7.14479e-05	6.2985e-05	5.53446e-05	4.8475e-05
-0.5	6.16525e-07	6.21489e-05	0.000122978	0.00018242	0.000239822	0.00029457	0.000346101	0.000393918	0.00043759	0.000476765	0.000511173	0.000540624	0.000565011	0.000584308	0.000598565	0.000607904	0.000612508	0.00061262	0.000608529	0.000600565	0.000589086	0.000574472	0.000557118	0.00053742	0.000515773	0.000492565	0.000468166	0.000442928	0.000417178	0.000391218	0.000365322	0.00033973	0.000314657	0.000290283	0.000266762	0.000244216	0.000222742	0.000202413	0.000183276	0.000165359	0.000148671	0.000133206	0.000118943	0.00010585	9.3884e-05	8.29967e-05	7.31328e-05	6.4233e-05	5.62359e-05
-0.49	7.30163e-07	7.36025e-05	0.000145631	0.000215999	0.000283922	0.000348667	0.000409562	0.000466012	0.00051751	0.000563637	0.000604075	0.000638605	0.000667106	0.000689556	0.00070602	0.000716653	0.000721681	0.000721402	0.000716165	0.000706369	0.000692445	0.000674851	0.000654055	0.000630533	0.000604754	0.000577177	0.00054824	0.000518358	0.000487918	0.000457271	0.000426739	0.000396603	0.000367111	0.000338472	0.000310864	0.000284426	0.000259269	0.000235475	0.000213095	0.000192159	0.000172676	0.000154634	0.000138007	0.000122755	0.000108825	9.616e-05	8.46926e-05	7.43527e-05	6.5067e-05
-0.48	8.63315e-07	8.70224e-05	0.000172172	0.000255332	0.000335567	0.000411998	0.000483828	0.000550347	0.000610952	0.000665152	0.000712573	0.000752962	0.000786184	0.000812221	0.000831164	0.000843205	0.000848624	0.000847784	0.000841109	0.00082908	0.000812217	0.000791065	0.000766186	0.000738145	0.000707499	0.00067479	0.000640537	0.000605227	0.000569313	0.00053321	0.000497288	0.000461878	0.000427264	0.000393691	0.000361359	0.00033043	0.000301028	0.000273244	0.000247135	0.000222733	0.000200042	0.000179046	0.000159712	0.000141989	0.000125815	0.000111119	9.78215e-05	8.58394e-05	7.50856e-05
-0.47	1.01911e-06	0.000102723	0.000203219	0.000301337	0.000395955	0.000486029	0.000570605	0.000648843	0.000720029	0.000783583	0.000839069	0.000886197	0.000924818	0.000954922	0.000976631	0.000990185	0.000995932	0.00099431	0.000985837	0.000971092	0.000950697	0.000925307	0.00089559	0.000862216	0.000825848	0.000787123	0.000746654	0.000705011	0.000662726	0.000620282	0.00057811	0.000536592	0.000496059	0.000456789	0.000419013	0.000382914	0.000348633	0.000316268	0.000285883	0.000257509	0.000231147	0.000206775	0.000184349	0.000163807	0.000145075	0.000128066	0.000112687	9.88382e-05	8.64168e-05
-0.46	1.20114e-06	0.000121068	0.00023949	0.00035507	0.000466469	0.00057244	0.000671851	0.000763705	0.000847156	0.000921525	0.000986305	0.00104116	0.00108594	0.00112063	0.0011454	0.00116056	0.00116653	0.00116384	0.00115313	0.00113508	0.00111045	0.00108002	0.00104458	0.00100492	0.000961838	0.000916075	0.000868351	0.000819337	0.000769651	0.000719855	0.000670451	0.000621879	0.000574519	0.00052869	0.000484655	0.000442621	0.000402744	0.000365134	0.000329859	0.000296947	0.000266397	0.000238177	0.00021223	0.000188483	0.000166843	0.000147209	0.000129468	0.000113503	9.9193e-05
-0.45	1.41355e-06	0.000142474	0.000281808	0.000417746	0.000548694	0.000673165	0.000789813	0.000897456	0.000995099	0.00108195	0.00115741	0.0012211	0.00127286	0.00131271	0.00134086	0.00135768	0.00136371	0.00135959	0.00134609	0.00132404	0.00129434	0.00125791	0.00121571	0.00116867	0.00111772	0.00106373	0.00100756	0.000949982	0.000891718	0.000833419	0.000775665	0.000718965	0.000663752	0.000610391	0.000559179	0.000510348	0.000464073	0.000420474	0.000379621	0.000341542	0.000306226	0.000273632	0.000243689	0.000216305	0.000191372	0.000168765	0.000148353	0.000129997	0.000113554
-0.44	1.66112e-06	0.000167421	0.00033112	0.000490765	0.000644455	0.00079042	0.000927064	0.00105299	0.00116702	0.00126823	0.00135593	0.0014297	0.00148936	0.00153497	0.00156679	0.00158531	0.00159116	0.00158516	0.0015682	0.00154131	0.00150554	0.001462	0.00141182	0.00135611	0.00129595	0.00123239	0.00116639	0.00109889	0.0010307	0.000962589	0.00089522	0.000829175	0.000764951	0.000702961	0.000643541	0.000586949	0.000533379	0.000482959	0.000435763	0.000391814	0.000351092	0.000313541	0.000279074	0.000247578	0.000218924	0.000192963	0.000169539	0.000148488	0.000129645
-0.43	1.94935e-06	0.000196464	0.000388519	0.000575735	0.000755849	0.000926755	0.00108656	0.00123361	0.00136653	0.00148423	0.00158593	0.00167115	0.00173971	0.0017917	0.00182749	0.00184767	0.00185304	0.00184455	0.00182333	0.00179057	0.00174755	0.00169559	0.00163602	0.00157015	0.00149925	0.00142453	0.00134715	0.00126815	0.00118852	0.00110911	0.00103069	0.000953931	0.000879394	0.000807546	0.000738762	0.000673332	0.000611466	0.000553301	0.000498911	0.000448314	0.000401476	0.000358325	0.000318752	0.000282622	0.000249776	0.000220041	0.000193231	0.000169155	0.000147619
-0.42	2.28458e-06	0.000230241	0.000455261	0.00067451	0.000885289	0.0010851	0.00127169	0.00144311	0.00159776	0.00173436	0.00185202	0.0019502	0.00202873	0.00208778	0.00212779	0.00214953	0.00215396	0.00214226	0.00211577	0.00207593	0.00202427	0.00196234	0.00189173	0.00181396	0.00173054	0.00164287	0.0015523	0.00146005	0.00136723	0.00127484	0.00118377	0.00109475	0.00100844	0.000925357	0.000845923	0.000770454	0.000699181	0.000632246	0.000569723	0.000511618	0.000457883	0.000408424	0.000363106	0.000321766	0.000284214	0.000250246	0.000219642	0.000192179	0.00016763
-0.41	2.67413e-06	0.000269489	0.0005328	0.000789226	0.00103555	0.00126881	0.00148634	0.00168584	0.00186543	0.00202363	0.00215942	0.00227223	0.00236189	0.00242865	0.0024731	0.00249618	0.00249909	0.00248325	0.00245028	0.00240191	0.00233995	0.00226625	0.00218267	0.00209101	0.00199302	0.00189035	0.00178454	0.00167702	0.00156905	0.0014618	0.00135624	0.00125324	0.00115353	0.00105768	0.000966158	0.000879322	0.00079741	0.000720575	0.000648882	0.000582324	0.000520834	0.00046429	0.000412528	0.000365351	0.000322532	0.00028383	0.000248989	0.000217746	0.000189837
-0.4	3.12648e-06	0.00031506	0.000622812	0.000922349	0.00120984	0.00148177	0.00173498	0.00196677	0.00217493	0.00235776	0.00251411	0.00264335	0.00274536	0.00282048	0.00286949	0.00289357	0.00289417	0.00287304	0.00283212	0.00277348	0.00269927	0.00261168	0.0025129	0.00240504	0.00229013	0.00217011	0.00204674	0.00192166	0.00179634	0.00167208	0.00155001	0.0014311	0.00131616	0.00120584	0.00110065	0.00100098	0.000907075	0.000819094	0.000737093	0.000661048	0.000590864	0.000526389	0.000467421	0.000413724	0.000365029	0.000321052	0.000281492	0.000246044	0.000214402
-0.39	3.65142e-06	0.00036794	0.000727236	0.00107673	0.00141186	0.00172844	0.00202275	0.00229161	0.00253243	0.00274328	0.00292285	0.00307047	0.00318608	0.00327017	0.00332377	0.0033483	0.00334559	0.00331774	0.00326708	0.00319609	0.00310733	0.00300338	0.00288681	0.00276009	0.00262558	0.00248551	0.00234194	0.00219673	0.00205156	0.00190791	0.00176706	0.0016301	0.00149792	0.00137124	0.00125064	0.00113651	0.00102912	0.000928629	0.000835078	0.000748416	0.000668518	0.000595191	0.000528192	0.000467235	0.000412006	0.000362167	0.000317371	0.000277261	0.000241483
-0.38	4.26033e-06	0.000429273	0.000848322	0.00125566	0.00164587	0.00201397	0.00235556	0.0026669	0.00294501	0.00318763	0.00339333	0.00356141	0.0036919	0.00378551	0.00384353	0.00386775	0.00386041	0.00382407	0.00376151	0.0036757	0.00356968	0.00344649	0.00330913	0.00316048	0.0030033	0.00284015	0.00267338	0.00250514	0.00233734	0.00217163	0.00200947	0.00185207	0.00170042	0.00155531	0.00141736	0.001287	0.00116451	0.00105002	0.000943566	0.000845063	0.000754343	0.000671169	0.000595245	0.000526233	0.00046376	0.000407433	0.000356844	0.000311582	0.000271237
-0.37	4.96644e-06	0.000500391	0.000988684	0.00146299	0.00191683	0.00234431	0.00274022	0.00310019	0.00342074	0.00369931	0.0039343	0.00412503	0.00427167	0.0043752	0.00443725	0.0044601	0.00444645	0.00439942	0.00432236	0.00421879	0.00409232	0.00394653	0.00378492	0.00361085	0.00342749	0.0032378	0.00304447	0.00284994	0.00265637	0.00246565	0.00227937	0.0020989	0.00192532	0.00175951	0.00160211	0.00145358	0.00131421	0.00118411	0.00106329	0.000951617	0.000848882	0.000754789	0.000668984	0.000591062	0.000520586	0.000457097	0.000400122	0.000349187	0.000303818
-0.36	5.78522e-06	0.000582847	0.00115137	0.00170316	0.00223049	0.00272636	0.00318463	0.00360015	0.00396891	0.00428801	0.0045557	0.00477135	0.00493534	0.00504898	0.0051144	0.00513439	0.0051123	0.00505189	0.00495719	0.00483239	0.00468173	0.00450944	0.00431958	0.00411607	0.00390255	0.00368241	0.00345874	0.00323428	0.00301148	0.00279244	0.00257895	0.00237251	0.00217432	0.0019853	0.00180616	0.00163736	0.00147919	0.00133173	0.00119496	0.0010687	0.000952665	0.000846507	0.000749794	0.000662051	0.000582765	0.000511399	0.000447409	0.000390246	0.000339369
-0.35	6.73476e-06	0.00067846	0.00133995	0.00198139	0.00259357	0.00316816	0.0036979	0.00417679	0.00460019	0.00496483	0.00526886	0.00551172	0.00569411	0.00581779	0.00588547	0.00590065	0.00586743	0.00579033	0.00567421	0.00552405	0.00534484	0.00514152	0.00491883	0.00468129	0.0044331	0.00417812	0.00391985	0.0036614	0.00340551	0.00315452	0.00291042	0.00267484	0.00244908	0.00223415	0.00203078	0.00183944	0.00166039	0.0014937	0.00133928	0.0011969	0.0010662	0.000946756	0.000838048	0.000739516	0.000650562	0.000570565	0.000498895	0.000434921	0.000378024
-0.34	7.83637e-06	0.00078937	0.00155861	0.0023038	0.00301391	0.00367905	0.00429064	0.00484169	0.00532684	0.00574248	0.00608664	0.00635898	0.00656057	0.0066938	0.00676214	0.00676992	0.00672216	0.00662436	0.0064823	0.00630189	0.00608902	0.00584944	0.00558867	0.00531189	0.00502392	0.00472915	0.00443154	0.00413459	0.00384134	0.00355441	0.00327596	0.00300777	0.00275126	0.00250748	0.00227719	0.00206086	0.00185871	0.00167079	0.00149692	0.00133679	0.00118998	0.00105594	0.000934088	0.000823746	0.000724223	0.000634799	0.00055475	0.000483354	0.000419905
-0.33	9.11524e-06	0.000918107	0.00181231	0.00267757	0.00350073	0.00426997	0.00497521	0.00560827	0.00616304	0.00663552	0.00702374	0.00732763	0.00754888	0.00769063	0.00775732	0.00775433	0.00768781	0.00756438	0.00739097	0.00717457	0.00692208	0.00664021	0.00633533	0.0060134	0.0056799	0.00533982	0.0049976	0.00465716	0.00432187	0.0039946	0.00367774	0.00337319	0.00308246	0.00280667	0.00254657	0.00230262	0.00207502	0.00186372	0.00166847	0.00148888	0.00132442	0.00117444	0.00103822	0.000915	0.000803963	0.000704282	0.000615126	0.000535671	0.000465113
-0.32	1.06013e-05	0.00106768	0.0021069	0.00311124	0.0040649	0.00495381	0.00576606	0.00649215	0.00712514	0.00766068	0.00809687	0.00843413	0.00867492	0.00882343	0.00888527	0.00886716	0.00877661	0.0086216	0.00841039	0.00815123	0.00785221	0.00752111	0.00716527	0.0067915	0.00640603	0.00601447	0.0056218	0.00523236	0.00484989	0.00447752	0.00411782	0.00377286	0.0034442	0.00313299	0.00284001	0.00256566	0.00231008	0.00207314	0.0018545	0.00165364	0.00146991	0.00130255	0.00115071	0.0010135	0.000889963	0.000779163	0.000680145	0.000591973	0.000513733
-0.31	1.23304e-05	0.00124167	0.0024494	0.00361495	0.00471932	0.00574574	0.00668016	0.00751156	0.00823211	0.00883718	0.00932512	0.00969706	0.00995652	0.010109	0.0101617	0.0101229	0.0100018	0.00980801	0.00955132	0.00924148	0.00888792	0.00849964	0.00808505	0.00765191	0.00720726	0.00675738	0.00630782	0.00586337	0.00542812	0.00500546	0.00459817	0.00420841	0.00383784	0.00348762	0.00315848	0.00285078	0.00256458	0.00229962	0.00205546	0.00183144	0.00162678	0.00144055	0.00127178	0.00111941	0.000982364	0.000859556	0.0007499	0.000652333	0.000565822
-0.3	1.43458e-05	0.00144442	0.00284824	0.00420086	0.0054794	0.00666381	0.00773752	0.00868783	0.00950599	0.0101872	0.0107303	0.0111375	0.0114136	0.0115661	0.0116039	0.0115373	0.0113776	0.0111363	0.0108251	0.0104553	0.010038	0.00958341	0.00910127	0.00860032	0.00808846	0.00757271	0.00705919	0.00655316	0.00605905	0.00558053	0.00512054	0.00468134	0.00426463	0.00387156	0.00350281	0.00315867	0.00283906	0.00254361	0.00227172	0.00202259	0.00179525	0.00158862	0.00140156	0.00123285	0.00108126	0.000945532	0.000824445	0.000716793	0.000621414
-0.29	1.66999e-05	0.00168119	0.00331363	0.00488366	0.00636362	0.00772953	0.00896188	0.0100461	0.0109724	0.0117363	0.0123373	0.0127791	0.0130685	0.0132152	0.0132306	0.0131274	0.0129193	0.01262	0.0122435	0.011803	0.0113112	0.0107801	0.0102204	0.00964225	0.00905431	0.00846439	0.0078792	0.00730447	0.00674498	0.00620461	0.00568646	0.00519288	0.00472557	0.00428563	0.00387367	0.00348984	0.00313394	0.00280543	0.00250354	0.00222726	0.00197546	0.00174687	0.00154015	0.00135389	0.00118668	0.00103711	0.000903793	0.00078536	0.000680508
-0.28	1.94571e-05	0.00195841	0.00385803	0.00568121	0.00739437	0.00896879	0.0103815	0.0116159	0.0126615	0.013514	0.0141745	0.0146487	0.0149461	0.0150791	0.0150622	0.0149113	0.0146427	0.014273	0.0138186	0.0132948	0.0127165	0.012097	0.0114488	0.010783	0.0101092	0.00943602	0.0087708	0.00811971	0.00748782	0.00687924	0.00629717	0.00574401	0.00522141	0.0047304	0.00427147	0.00384462	0.00344946	0.00308525	0.00275101	0.00244554	0.00216746	0.00191531	0.00168752	0.00148249	0.00129861	0.00113427	0.000987911	0.000857998	0.00074307
-0.27	2.26971e-05	0.00228406	0.00449685	0.00661545	0.00859896	0.0104129	0.0120303	0.0134323	0.0146082	0.0155545	0.0162744	0.0167765	0.0170738	0.0171825	0.0171208	0.0169082	0.0165646	0.0161097	0.0155626	0.0149412	0.0142624	0.0135415	0.0127924	0.0120273	0.011257	0.0104907	0.00973648	0.00900082	0.0082891	0.00760558	0.00695355	0.00633536	0.00575261	0.0052062	0.00469643	0.00422312	0.00378565	0.00338305	0.0030141	0.00267734	0.00237117	0.00209385	0.00184359	0.00161857	0.00141695	0.00123692	0.00107672	0.00093463	0.000809028
-0.26	2.65199e-05	0.00266811	0.00524929	0.00771361	0.010011	0.0121	0.0139491	0.0155374	0.016854	0.0178974	0.0186739	0.0191964	0.0194822	0.0195524	0.0194299	0.0191385	0.0187023	0.0181446	0.0174876	0.0167521	0.0159572	0.0151202	0.0142564	0.0133794	0.0125009	0.011631	0.0107781	0.00994921	0.00914982	0.00838433	0.00765602	0.00696718	0.00631927	0.00571299	0.00514845	0.00462518	0.00414233	0.00369863	0.00329259	0.00292246	0.00258635	0.00228227	0.00200816	0.00176193	0.00154152	0.00134489	0.00117006	0.00101513	0.000878272
-0.25	3.10523e-05	0.00312323	0.00613959	0.0090098	0.0116722	0.014077	0.0161875	0.0179809	0.0194474	0.0205885	0.0214153	0.0219462	0.0222047	0.0222178	0.0220142	0.0216231	0.0210731	0.0203919	0.0196053	0.0187368	0.0178082	0.0168387	0.0158452	0.0148426	0.0138435	0.0128587	0.011897	0.0109656	0.0100704	0.00921561	0.00840452	0.00763926	0.00692107	0.00625042	0.0056271	0.00505038	0.00451906	0.00403157	0.00358606	0.0031805	0.00281266	0.00248025	0.00218092	0.00191231	0.00167209	0.00145798	0.00126776	0.00109932	0.000950645
-0.24	3.64579e-05	0.00366568	0.00719882	0.0105474	0.0136352	0.016402	0.0188059	0.0208229	0.0224456	0.0236808	0.0245462	0.025068	0.0252775	0.0252094	0.0248994	0.024383	0.0236943	0.0228656	0.0219264	0.0209038	0.0198219	0.0187019	0.0175624	0.0164194	0.0152863	0.0141745	0.0130933	0.01205	0.0110505	0.0100989	0.00919841	0.00835087	0.00755725	0.00681769	0.00613164	0.00549798	0.00491514	0.00438119	0.00389391	0.00345089	0.00304957	0.00268731	0.00236145	0.00206932	0.00180831	0.00157587	0.00136954	0.00118698	0.00102595
-0.23	4.29512e-05	0.00431677	0.00846733	0.0123822	0.0159665	0.0191478	0.0218788	0.0241358	0.0259163	0.0272353	0.0281202	0.0286078	0.0287394	0.0285593	0.0281116	0.0274391	0.0265821	0.025578	0.0244605	0.02326	0.0220031	0.020713	0.0194098	0.0181106	0.0168295	0.0155783	0.0143665	0.0132014	0.0120889	0.011033	0.0100364	0.00910073	0.00822656	0.0074136	0.00666089	0.00596689	0.00532957	0.00474659	0.0042153	0.00373288	0.0032964	0.00290285	0.00254921	0.00223249	0.00194976	0.0016982	0.00147508	0.00127781	0.00110393
-0.22	5.08186e-05	0.00510489	0.00999855	0.0145872	0.018752	0.0224063	0.0254979	0.0280066	0.0299388	0.0313219	0.0321973	0.0326156	0.0326313	0.0323002	0.0316763	0.030811	0.0297513	0.0285399	0.027215	0.0258102	0.0243547	0.0228734	0.0213878	0.0199158	0.018472	0.0170684	0.0157146	0.0144179	0.0131837	0.0120158	0.0109165	0.00988692	0.00892717	0.00803646	0.00721331	0.00645567	0.00576104	0.00512656	0.00454915	0.00402552	0.0035523	0.00312611	0.00274353	0.00240122	0.00209593	0.00182452	0.00158399	0.00137148	0.0011843
-0.21	6.04519e-05	0.00606873	0.0118646	0.0172595	0.0221037	0.0262944	0.0297773	0.0325405	0.0346061	0.0360199	0.0368431	0.0371444	0.0369948	0.036464	0.0356177	0.0345162	0.0332139	0.0317594	0.0301948	0.028557	0.0268773	0.0251824	0.0234947	0.0218325	0.0202109	0.0186418	0.0171346	0.0156963	0.0143318	0.0130444	0.0118359	0.0107069	0.00965669	0.00868406	0.00778688	0.00696252	0.00620791	0.00551966	0.00489416	0.00432763	0.00381625	0.00335618	0.00294361	0.00257482	0.0022462	0.0019543	0.0016958	0.00146759	0.00126672
-0.2	7.24006e-05	0.00726235	0.014165	0.0205307	0.0261696	0.0309626	0.0348588	0.0378642	0.040026	0.0414181	0.0421281	0.0422487	0.041871	0.0410808	0.0399565	0.0385685	0.0369786	0.0352407	0.0334012	0.0314993	0.0295685	0.0276365	0.0257262	0.0238563	0.0220416	0.0202939	0.018622	0.0170323	0.0155291	0.014115	0.0127912	0.0115573	0.0104121	0.00935369	0.00837916	0.00748523	0.00666822	0.00592413	0.00524877	0.00463785	0.00408703	0.003592	0.00314853	0.00275248	0.00239988	0.00208692	0.00181	0.00156568	0.00135079
-0.19	8.74604e-05	0.00876359	0.0170411	0.024583	0.0311486	0.0366055	0.0409189	0.0441283	0.0463216	0.0476128	0.0481255	0.0479822	0.0472976	0.0461757	0.0447086	0.0429766	0.0410488	0.0389837	0.0368312	0.0346326	0.0324225	0.0302292	0.0280757	0.0259803	0.0239575	0.0220182	0.0201706	0.0184201	0.0167703	0.0152228	0.0137777	0.0124341	0.0111899	0.0100421	0.00898723	0.00802122	0.00713968	0.00633794	0.00561121	0.00495461	0.00436327	0.00383238	0.00335723	0.00293329	0.00255617	0.00222172	0.00192598	0.00166526	0.00143608
-0.18	0.000106827	0.0106887	0.0206993	0.0296744	0.0373112	0.0434763	0.048176	0.0515101	0.0536297	0.0547054	0.0549072	0.0543934	0.0533055	0.0517666	0.0498824	0.0477422	0.0454213	0.0429821	0.0404766	0.0379474	0.0354294	0.0329506	0.0305333	0.0281952	0.0259496	0.0238065	0.0217727	0.0198527	0.0180489	0.0163617	0.0147904	0.0133327	0.0119857	0.0107455	0.00960775	0.00856751	0.00761964	0.00675877	0.00597943	0.00527613	0.00464342	0.00407595	0.00356856	0.00311623	0.0027142	0.00235792	0.00204311	0.00176576	0.00152212
-0.17	0.000132385	0.0132187	0.0254528	0.03618	0.04503	0.0519036	0.056896	0.0602113	0.0620954	0.0627951	0.0625373	0.0615208	0.0599146	0.0578605	0.0554759	0.0528576	0.0500849	0.0472226	0.0443233	0.0414294	0.0385749	0.0357868	0.0330861	0.0304888	0.0280067	0.0256483	0.023419	0.0213217	0.0193573	0.0175251	0.015823	0.0142476	0.0127947	0.0114596	0.0102369	0.00912075	0.00810518	0.00718406	0.00635119	0.00560044	0.00492575	0.00432124	0.00378121	0.00330019	0.002873	0.00249471	0.00216068	0.00186658	0.00160839
-0.16	0.000167277	0.0166517	0.0317964	0.0446582	0.0548218	0.0623081	0.0673925	0.0704501	0.0718612	0.0719685	0.0710631	0.0693846	0.0671277	0.0644488	0.0614739	0.0583036	0.0550188	0.0516838	0.04835	0.0450581	0.0418399	0.0387202	0.0357176	0.0328461	0.0301153	0.0275316	0.0250984	0.022817	0.0206867	0.018705	0.0168685	0.0151724	0.0136115	0.0121796	0.0108705	0.00967723	0.00859305	0.00761096	0.00672402	0.0059254	0.00520843	0.00456664	0.0039938	0.00348398	0.00303155	0.0026312	0.00227792	0.00196707	0.00169433
-0.15	0.000217171	0.0215134	0.0405522	0.0559601	0.0673986	0.0752112	0.0800126	0.0824394	0.0830462	0.0822827	0.0805022	0.0779788	0.0749244	0.0715039	0.0678451	0.0640481	0.0601911	0.0563353	0.0525284	0.0488073	0.0452003	0.0417288	0.0384082	0.0352493	0.0322593	0.0294419	0.0267983	0.0243276	0.0220271	0.0198927	0.0179192	0.0161006	0.01443	0.0129003	0.0115038	0.0102329	0.00907975	0.00803643	0.00709527	0.00624872	0.00548946	0.00481042	0.00420485	0.00366632	0.00318876	0.00276645	0.00239404	0.00206655	0.00177936
-0.14	0.000293415	0.0288187	0.0531625	0.0713969	0.0837103	0.0912102	0.0950927	0.096346	0.0957146	0.093743	0.090828	0.0872602	0.0832551	0.0789741	0.0745393	0.0700435	0.065558	0.0611371	0.0568222	0.0526444	0.048627	0.0447866	0.0411346	0.0376781	0.0344207	0.0313634	0.0285045	0.0258409	0.0233675	0.0210785	0.0189667	0.0170245	0.0152438	0.0136159	0.0121321	0.0107836	0.00956153	0.00845722	0.00746212	0.00656796	0.00576674	0.00505079	0.00441281	0.00384588	0.00334348	0.00289949	0.0025082	0.0021643	0.00186288
-0.13	0.000422512	0.040784	0.0722978	0.0929437	0.104906	0.110874	0.112865	0.112224	0.109833	0.106277	0.101954	0.0971406	0.0920353	0.0867819	0.0814862	0.0762272	0.0710637	0.0660398	0.0611877	0.056531	0.0520861	0.0478639	0.0438707	0.0401092	0.0365792	0.0332781	0.0302015	0.0273432	0.0246961	0.0222519	0.0200018	0.0179364	0.0160459	0.0143204	0.01275	0.0113246	0.0100345	0.00886994	0.00782166	0.00688059	0.00603808	0.00528586	0.00461606	0.00402127	0.00349453	0.00302931	0.00261955	0.0022596	0.00194427
-0.12	0.000684007	0.0631471	0.102994	0.123226	0.132034	0.134493	0.133301	0.129928	0.125225	0.119712	0.113722	0.107481	0.101144	0.0948224	0.0885955	0.0825209	0.0766407	0.0709848	0.0655743	0.060423	0.0555393	0.0509273	0.0465874	0.0425175	0.0387128	0.0351671	0.0318725	0.0288201	0.0260001	0.023402	0.0210149	0.0188278	0.0168291	0.0150077	0.0133521	0.0118513	0.0104945	0.00927108	0.00817083	0.00718401	0.00630126	0.0055137	0.00481295	0.00419108	0.0036407	0.00315488	0.00272719	0.00235169	0.00202289
-0.11	0.00147571	0.114106	0.153321	0.164327	0.165209	0.161668	0.155933	0.149041	0.141543	0.133762	0.1259	0.118091	0.110425	0.102966	0.0957584	0.0888332	0.0822113	0.0759061	0.0699253	0.0642717	0.0589447	0.0539407	0.0492537	0.0448759	0.0407982	0.03701	0.0335	0.0302563	0.0272663	0.0245173	0.0219963	0.0196902	0.0175861	0.0156712	0.0139329	0.012359	0.0109375	0.00965706	0.00850659	0.00747557	0.00655399	0.00573239	0.00500182	0.00435389	0.00378077	0.00327515	0.00283026	0.00243983	0.00209811
-0.1	0.24988	0.237879	0.225934	0.2141	0.20243	0.19097	0.179766	0.168855	0.158273	0.148045	0.138195	0.128741	0.119694	0.111063	0.102852	0.0950619	0.08769	0.0807317	0.0741797	0.0680253	0.062258	0.056866	0.0518366	0.0471564	0.042811	0.0387858	0.0350659	0.0316362	0.0284813	0.0255862	0.0229356	0.0205148	0.0183092	0.0163044	0.0144867	0.0128427	0.0113593	0.0100243	0.00882584	0.00775262	0.00679402	0.00593997	0.00518101	0.00450829	0.00391355	0.00338911	0.00292788	0.00252328	0.0021693
-0.09	0.498284	0.361615	0.298477	0.263772	0.23952	0.220116	0.203422	0.188477	0.174797	0.162116	0.150275	0.139175	0.12875	0.118953	0.109746	0.101099	0.0929869	0.0853859	0.0782738	0.0716297	0.0654331	0.059664	0.0543028	0.04933	0.0447264	0.0404733	0.0365519	0.032944	0.0296315	0.0265968	0.0238229	0.0212931	0.018991	0.016901	0.0150081	0.0132976	0.0117558	0.0103693	0.00912556	0.00801259	0.00701912	0.00613454	0.00534889	0.00465288	0.00403784	0.00349576	0.00301919	0.00260132	0.00223585
-0.08	0.499074	0.412466	0.348592	0.304563	0.272298	0.246819	0.22552	0.207006	0.190496	0.175525	0.161802	0.149134	0.137389	0.126471	0.116305	0.106835	0.0980107	0.0897924	0.0821432	0.0750304	0.0684238	0.0622953	0.0566184	0.051368	0.04652	0.0420514	0.0379399	0.0341641	0.0307034	0.0275378	0.0246483	0.0220163	0.0196241	0.0174546	0.0154915	0.0137192	0.012123	0.0106886	0.00940282	0.00825295	0.00722715	0.00631428	0.00550391	0.00478634	0.00415253	0.00359412	0.00310339	0.00267325	0.00229718
-0.07	0.499334	0.434644	0.378926	0.334319	0.298751	0.269636	0.245048	0.223722	0.204842	0.187878	0.172472	0.158378	0.145418	0.13346	0.122402	0.112162	0.102673	0.0938768	0.0857252	0.0781744	0.0711851	0.0647216	0.058751	0.0532426	0.0481678	0.0434996	0.0392122	0.0352815	0.0316841	0.0283981	0.0254022	0.0226764	0.0202015	0.0179591	0.0159318	0.014103	0.012457	0.010979	0.00965482	0.00847132	0.00741607	0.00647744	0.00564458	0.0049074	0.00425652	0.00368328	0.00317969	0.00273841	0.00235273
-0.06	0.49946	0.446341	0.397537	0.355104	0.318972	0.288143	0.261515	0.238182	0.217463	0.198866	0.182033	0.1667	0.152667	0.139781	0.127919	0.116983	0.10689	0.0975689	0.0889605	0.0810114	0.0736742	0.0669065	0.0606693	0.0549272	0.0496472	0.0447985	0.0403524	0.0362819	0.0325615	0.0291671	0.0260757	0.0232657	0.0207167	0.018409	0.0163242	0.0144449	0.0127544	0.0112374	0.00987897	0.00866547	0.00758397	0.0066224	0.00576952	0.00501489	0.00434883	0.00376241	0.00324739	0.00279622	0.00240198
-0.05	0.499533	0.453286	0.409443	0.369517	0.333978	0.302596	0.274857	0.250204	0.228148	0.208287	0.190301	0.173937	0.158995	0.145312	0.132753	0.12121	0.110587	0.100805	0.091795	0.0834953	0.075852	0.0688165	0.062345	0.0563975	0.0509373	0.0459304	0.0413452	0.0371525	0.0333245	0.0298353	0.0266606	0.0237772	0.0211636	0.018799	0.0166642	0.014741	0.013012	0.011461	0.0100729	0.00883341	0.00772915	0.00674771	0.00587749	0.00510776	0.00442856	0.00383074	0.00330583	0.00284611	0.00244449
-0.04	0.499578	0.457679	0.417285	0.379497	0.344873	0.313516	0.285254	0.259795	0.236819	0.216026	0.197152	0.179972	0.164293	0.149954	0.136818	0.124767	0.1137	0.10353	0.0941812	0.0855855	0.0776836	0.070422	0.0637527	0.0576318	0.0520196	0.0468794	0.0421772	0.0378815	0.033963	0.0303943	0.0271496	0.0242047	0.0215369	0.0191247	0.0169481	0.014988	0.0132267	0.0116475	0.0102346	0.00897335	0.0078501	0.00685207	0.00596739	0.00518507	0.00449493	0.0038876	0.00335446	0.00288762	0.00247985
-0.03	0.499607	0.460517	0.422471	0.386303	0.352546	0.321433	0.292977	0.267057	0.243481	0.222038	0.202517	0.184724	0.168482	0.153635	0.140046	0.127594	0.116176	0.105698	0.0960793	0.0872478	0.0791397	0.0716979	0.0648707	0.0586118	0.0528785	0.0476321	0.0428367	0.0384592	0.0344688	0.0308369	0.0275366	0.0245428	0.0218321	0.0193822	0.0171724	0.0151832	0.0133964	0.0117947	0.0103622	0.0090838	0.00794554	0.00693441	0.0060383	0.00524604	0.00454725	0.00393242	0.00339279	0.00292033	0.00250771
-0.02	0.499625	0.462298	0.42577	0.390718	0.357628	0.326782	0.298288	0.272122	0.248182	0.226316	0.20636	0.188144	0.171506	0.156299	0.142385	0.129646	0.117974	0.107272	0.0974578	0.0884549	0.0801969	0.0726239	0.065682	0.0593226	0.0535013	0.0481776	0.0433145	0.0388776	0.034835	0.0311572	0.0278166	0.0247875	0.0220456	0.0195683	0.0173346	0.0153243	0.013519	0.0119011	0.0104544	0.00916356	0.00801445	0.00699385	0.00608949	0.00529004	0.00458502	0.00396477	0.00342045	0.00294393	0.00252781
-0.01	0.499635	0.463283	0.427608	0.393205	0.360526	0.329872	0.30139	0.27511	0.250975	0.228874	0.208668	0.190205	0.173333	0.15791	0.143803	0.13089	0.119064	0.108227	0.098294	0.0891871	0.0808381	0.0731855	0.0661739	0.0597534	0.0538787	0.0485082	0.043604	0.039131	0.0350567	0.0313511	0.0279861	0.0249355	0.0221748	0.019681	0.0174326	0.0154096	0.0135931	0.0119654	0.0105101	0.00921177	0.0080561	0.00702977	0.00612042	0.00531663	0.00460783	0.00398431	0.00343715	0.00295818	0.00253995
0	0.499638	0.463598	0.428199	0.394008	0.361469	0.330882	0.302409	0.276096	0.251901	0.229725	0.209437	0.190893	0.173944	0.15845	0.144277	0.131307	0.119429	0.108547	0.0985743	0.0894326	0.081053	0.0733736	0.0663387	0.0598978	0.0540051	0.0486189	0.0437009	0.0392158	0.035131	0.0314161	0.0280429	0.0249851	0.022218	0.0197187	0.0174654	0.0154382	0.0136179	0.0119869	0.0105287	0.0092279	0.00807004	0.00704179	0.00613077	0.00532552	0.00461546	0.00399085	0.00344274	0.00296295	0.00254401
0.01	0.499635	0.463283	0.427608	0.393205	0.360526	0.329872	0.30139	0.27511	0.250975	0.228874	0.208668	0.190205	0.173333	0.15791	0.143803	0.13089	0.119064	0.108227	0.098294	0.0891871	0.0808381	0.0731855	0.0661739	0.0597534	0.0538787	0.0485082	0.043604	0.039131	0.0350567	0.0313511	0.0279861	0.0249355	0.0221748	0.019681	0.0174326	0.0154096	0.0135931	0.0119654	0.0105101	0.00921177	0.0080561	0.00702977	0.00612042	0.00531663	0.00460783	0.00398431	0.00343715	0.00295818	0.00253995
0.02	0.499625	0.462298	0.42577	0.390718	0.357628	0.326782	0.298288	0.272122	0.248182	0.226316	0.20636	0.188144	0.171506	0.156299	0.142385	0.129646	0.117974	0.107272	0.0974578	0.0884549	0.0801969	0.0726239	0.065682	0.0593226	0.0535013	0.0481776	0.0433145	0.0388776	0.034835	0.0311572	0.0278166	0.0247875	0.0220456	0.0195683	0.0173346	0.0153243	0.013519	0.0119011	0.0104544	0.00916356	0.00801445	0.00699385	0.00608949	0.00529004	0.00458502	0.00396477	0.00342045	0.00294393	0.00252781
0.03	0.499607	0.460517	0.422471	0.386303	0.352546	0.321433	0.292977	0.267057	0.243481	0.222038	0.202517	0.184724	0.168482	0.153635	0.140046	0.127594	0.116176	0.105698	0.0960793	0.0872478	0.0791397	0.0716979	0.0648707	0.0586118	0.0528785	0.0476321	0.0428367	0.0384592	0.0344688	0.0308369	0.0275366	0.0245428	0.0218321	0.0193822	0.0171724	0.0151832	0.0133964	0.0117947	0.0103622	0.0090838	0.00794554	0.00693441	0.0060383	0.00524604	0.00454725	0.00393242	0.00339279	0.00292033	0.00250771
0.04	0.499578	0.457679	0.417285	0.379497	0.344873	0.313516	0.285254	0.259795	0.236819	0.216026	0.197152	0.179972	0.164293	0.149954	0.136818	0.124767	0.1137	0.10353	0.0941812	0.0855855	0.0776836	0.070422	0.0637527	0.0576318	0.0520196	0.0468794	0.0421772	0.0378815	0.033963	0.0303943	0.0271496	0.0242047	0.0215369	0.0191247	0.0169481	0.014988	0.0132267	0.0116475	0.0102346	0.00897335	0.0078501	0.00685207	0.00596739	0.00518507	0.00449493	0.0038876	0.00335446	0.00288762	0.00247985
0.05	0.499533	0.453286	0.409443	0.369517	0.333978	0.302596	0.274857	0.250204	0.228148	0.208287	0.190301	0.173937	0.158995	0.145312	0.132753	0.12121	0.110587	0.100805	0.091795	0.0834953	0.075852	0.0688165	0.062345	0.0563975	0.0509373	0.0459304	0.0413452	0.0371525	0.0333245	0.0298353	0.0266606	0.0237772	0.0211636	0.018799	0.0166642	0.014741	0.013012	0.011461	0.0100729	0.00883341	0.00772915	0.00674771	0.00587749	0.00510776	0.00442856	0.00383074	0.00330583	0.00284611	0.00244449
0.06	0.49946	0.446341	0.397537	0.355104	0.318972	0.288143	0.261515	0.238182	0.217463	0.198866	0.182033	0.1667	0.152667	0.139781	0.127919	0.116983	0.10689	0.0975689	0.0889605	0.0810114	0.0736742	0.0669065	0.0606693	0.0549272	0.0496472	0.0447985	0.0403524	0.0362819	0.0325615	0.0291671	0.0260757	0.0232657	0.0207167	0.018409	0.0163242	0.0144449	0.0127544	0.0112374	0.00987897	0.00866547	0.00758397	0.0066224	0.00576952	0.00501489	0.00434883	0.00376241	0.00324739	0.00279622	0.00240198
0.07	0.499334	0.434644	0.378926	0.334319	0.298751	0.269636	0.245048	0.223722	0.204842	0.187878	0.172472	0.158378	0.145418	0.13346	0.122402	0.112162	0.102673	0.0938768	0.0857252	0.0781744	0.0711851	0.0647216	0.058751	0.0532426	0.0481678	0.0434996	0.0392122	0.0352815	0.0316841	0.0283981	0.0254022	0.0226764	0.0202015	0.0179591	0.0159318	0.014103	0.012457	0.010979	0.00965482	0.00847132	0.00741607	0.00647744	0.00564458	0.0049074	0.00425652	0.00368328	0.00317969	0.00273841	0.00235273
0.08	0.499074	0.412466	0.348592	0.304563	0.272298	0.246819	0.22552	0.207006	0.190496	0.175525	0.161802	0.149134	0.137389	0.126471	0.116305	0.106835	0.0980107	0.0897924	0.0821432	0.0750304	0.0684238	0.0622953	0.0566184	0.051368	0.04652	0.0420514	0.0379399	0.0341641	0.0307034	0.0275378	0.0246483	0.0220163	0.0196241	0.0174546	0.0154915	0.0137192	0.012123	0.0106886	0.00940282	0.00825295	0.00722715	0.00631428	0.00550391	0.00478634	0.00415253	0.00359412	0.00310339	0.00267325	0.00229718
0.09	0.498284	0.361615	0.298477	0.263772	0.23952	0.220116	0.203422	0.188477	0.174797	0.162116	0.150275	0.139175	0.12875	0.118953	0.109746	0.101099	0.0929869	0.0853859	0.0782738	0.0716297	0.0654331	0.059664	0.0543028	0.04933	0.0447264	0.0404733	0.0365519	0.032944	0.0296315	0.0265968	0.0238229	0.0212931	0.018991	0.016901	0.0150081	0.0132976	0.0117558	0.0103693	0.00912556	0.00801259	0.00701912	0.00613454	0.00534889	0.00465288	0.00403784	0.00349576	0.00301919	0.00260132	0.00223585
0.1	0.24988	0.237879	0.225934	0.2141	0.20243	0.19097	0.179766	0.168855	0.158273	0.148045	0.138195	0.128741	0.119694	0.111063	0.102852	0.0950619	0.08769	0.0807317	0.0741797	0.0680253	0.062258	0.056866	0.0518366	0.0471564	0.042811	0.0387858	0.0350659	0.0316362	0.0284813	0.0255862	0.0229356	0.0205148	0.0183092	0.0163044	0.0144867	0.0128427	0.0113593	0.0100243	0.00882584	0.00775262	0.00679402	0.00593997	0.00518101	0.00450829	0.00391355	0.00338911	0.00292788	0.00252328	0.0021693
0.11	0.00147571	0.114106	0.153321	0.164327	0.165209	0.161668	0.155933	0.149041	0.141543	0.133762	0.1259	0.118091	0.110425	0.102966	0.0957584	0.0888332	0.0822113	0.0759061	0.0699253	0.0642717	0.0589447	0.0539407	0.0492537	0.0448759	0.0407982	0.03701	0.0335	0.0302563	0.0272663	0.0245173	0.0219963	0.0196902	0.0175861	0.0156712	0.0139329	0.012359	0.0109375	0.00965706	0.00850659	0.00747557	0.00655399	0.00573239	0.00500182	0.00435389	0.00378077	0.00327515	0.00283026	0.00243983	0.00209811
0.12	0.000684007	0.0631471	0.102994	0.123226	0.132034	0.134493	0.133301	0.129928	0.125225	0.119712	0.113722	0.107481	0.101144	0.0948224	0.0885955	0.0825209	0.0766407	0.0709848	0.0655743	0.060423	0.0555393	0.0509273	0.0465874	0.0425175	0.0387128	0.0351671	0.0318725	0.0288201	0.0260001	0.023402	0.0210149	0.0188278	0.0168291	0.0150077	0.0133521	0.0118513	0.0104945	0.00927108	0.00817083	0.00718401	0.00630126	0.0055137	0.00481295	0.00419108	0.0036407	0.00315488	0.00272719	0.00235169	0.00202289
0.13	0.000422512	0.040784	0.0722978	0.0929437	0.104906	0.110874	0.112865	0.112224	0.109833	0.106277	0.101954	0.0971406	0.0920353	0.0867819	0.0814862	0.0762272	0.0710637	0.0660398	0.0611877	0.056531	0.0520861	0.0478639	0.0438707	0.0401092	0.0365792	0.0332781	0.0302015	0.0273432	0.0246961	0.0222519	0.0200018	0.0179364	0.0160459	0.0143204	0.01275	0.0113246	0.0100345	0.00886994	0.00782166	0.00688059	0.00603808	0.00528586	0.00461606	0.00402127	0.00349453	0.00302931	0.00261955	0.0022596	0.00194427
0.14	0.000293415	0.0288187	0.0531625	0.0713969	0.0837103	0.0912102	0.0950927	0.096346	0.0957146	0.093743	0.090828	0.0872602	0.0832551	0.0789741	0.0745393	0.0700435	0.065558	0.0611371	0.0568222	0.0526444	0.048627	0.0447866	0.0411346	0.0376781	0.0344207	0.0313634	0.0285045	0.0258409	0.0233675	0.0210785	0.0189667	0.0170245	0.0152438	0.0136159	0.0121321	0.0107836	0.00956153	0.00845722	0.00746212	0.00656796	0.00576674	0.00505079	0.00441281	0.00384588	0.00334348	0.00289949	0.0025082	0.0021643	0.00186288
0.15	0.000217171	0.0215134	0.0405522	0.0559601	0.0673986	0.0752112	0.0800126	0.0824394	0.0830462	0.0822827	0.0805022	0.0779788	0.0749244	0.0715039	0.0678451	0.0640481	0.0601911	0.0563353	0.0525284	0.0488073	0.0452003	0.0417288	0.0384082	0.0352493	0.0322593	0.0294419	0.0267983	0.0243276	0.0220271	0.0198927	0.0179192	0.0161006	0.01443	0.0129003	0.0115038	0.0102329	0.00907975	0.00803643	0.00709527	0.00624872	0.00548946	0.00481042	0.00420485	0.00366632	0.00318876	0.00276645	0.00239404	0.00206655	0.00177936
0.16	0.000167277	0.0166517	0.0317964	0.0446582	0.0548218	0.0623081	0.0673925	0.0704501	0.0718612	0.0719685	0.0710631	0.0693846	0.0671277	0.0644488	0.0614739	0.0583036	0.0550188	0.0516838	0.04835	0.0450581	0.0418399	0.0387202	0.0357176	0.0328461	0.0301153	0.0275316	0.0250984	0.022817	0.0206867	0.018705	0.0168685	0.0151724	0.0136115	0.0121796	0.0108705	0.00967723	0.00859305	0.00761096	0.00672402	0.0059254	0.00520843	0.00456664	0.0039938	0.00348398	0.00303155	0.0026312	0.00227792	0.00196707	0.00169433
0.17	0.000132385	0.0132187	0.0254528	0.03618	0.04503	0.0519036	0.056896	0.0602113	0.0620954	0.0627951	0.0625373	0.0615208	0.0599146	0.0578605	0.0554759	0.0528576	0.0500849	0.0472226	0.0443233	0.0414294	0.0385749	0.0357868	0.0330861	0.0304888	0.0280067	0.0256483	0.023419	0.0213217	0.0193573	0.0175251	0.015823	0.0142476	0.0127947	0.0114596	0.0102369	0.00912075	0.00810518	0.00718406	0.00635119	0.00560044	0.00492575	0.00432124	0.00378121	0.00330019	0.002873	0.00249471	0.00216068	0.00186658	0.00160839
0.18	0.000106827	0.0106887	0.0206993	0.0296744	0.0373112	0.0434763	0.048176	0.0515101	0.0536297	0.0547054	0.0549072	0.0543934	0.0533055	0.0517666	0.0498824	0.0477422	0.0454213	0.0429821	0.0404766	0.0379474	0.0354294	0.0329506	0.0305333	0.0281952	0.0259496	0.0238065	0.0217727	0.0198527	0.0180489	0.0163617	0.0147904	0.0133327	0.0119857	0.0107455	0.00960775	0.00856751	0.00761964	0.00675877	0.00597943	0.00527613	0.00464342	0.00407595	0.00356856	0.00311623	0.0027142	0.00235792	0.00204311	0.00176576	0.00152212
0.19	8.74604e-05	0.00876359	0.0170411	0.024583	0.0311486	0.0366055	0.0409189	0.0441283	0.0463216	0.0476128	0.0481255	0.0479822	0.0472976	0.0461757	0.0447086	0.0429766	0.0410488	0.0389837	0.0368312	0.0346326	0.0324225	0.0302292	0.0280757	0.0259803	0.0239575	0.0220182	0.0201706	0.0184201	0.0167703	0.0152228	0.0137777	0.0124341	0.0111899	0.0100421	0.00898723	0.00802122	0.00713968	0.00633794	0.00561121	0.00495461	0.00436327	0.00383238	0.00335723	0.00293329	0.00255617	0.00222172	0.00192598	0.00166526	0.00143608
0.2	7.24006e-05	0.00726235	0.014165	0.0205307	0.0261696	0.0309626	0.0348588	0.0378642	0.040026	0.0414181	0.0421281	0.0422487	0.041871	0.0410808	0.0399565	0.0385685	0.0369786	0.0352407	0.0334012	0.0314993	0.0295685	0.0276365	0.0257262	0.0238563	0.0220416	0.0202939	0.018622	0.0170323	0.0155291	0.014115	0.0127912	0.0115573	0.0104121	0.00935369	0.00837916	0.00748523	0.00666822	0.00592413	0.00524877	0.00463785	0.00408703	0.003592	0.00314853	0.00275248	0.00239988	0.00208692	0.00181	0.00156568	0.00135079
0.21	6.04519e-05	0.00606873	0.0118646	0.0172595	0.0221037	0.0262944	0.0297773	0.0325405	0.0346061	0.0360199	0.0368431	0.0371444	0.0369948	0.036464	0.0356177	0.0345162	0.0332139	0.0317594	0.0301948	0.028557	0.0268773	0.0251824	0.0234947	0.0218325	0.0202109	0.0186418	0.0171346	0.0156963	0.0143318	0.0130444	0.0118359	0.0107069	0.00965669	0.00868406	0.00778688	0.00696252	0.00620791	0.00551966	0.00489416	0.00432763	0.00381625	0.00335618	0.00294361	0.00257482	0.0022462	0.0019543	0.0016958	0.00146759	0.00126672
0.22	5.08186e-05	0.00510489	0.00999855	0.0145872	0.018752	0.0224063	0.0254979	0.0280066	0.0299388	0.0313219	0.0321973	0.0326156	0.0326313	0.0323002	0.0316763	0.030811	0.0297513	0.0285399	0.027215	0.0258102	0.0243547	0.0228734	0.0213878	0.0199158	0.018472	0.0170684	0.0157146	0.0144179	0.0131837	0.0120158	0.0109165	0.00988692	0.00892717	0.00803646	0.00721331	0.00645567	0.00576104	0.00512656	0.00454915	0.00402552	0.0035523	0.00312611	0.00274353	0.00240122	0.00209593	0.00182452	0.00158399	0.00137148	0.0011843
0.23	4.29512e-05	0.00431677	0.00846733	0.0123822	0.0159665	0.0191478	0.0218788	0.0241358	0.0259163	0.0272353	0.0281202	0.0286078	0.0287394	0.0285593	0.0281116	0.0274391	0.0265821	0.025578	0.0244605	0.02326	0.0220031	0.020713	0.0194098	0.0181106	0.0168295	0.0155783	0.0143665	0.0132014	0.0120889	0.011033	0.0100364	0.00910073	0.00822656	0.0074136	0.00666089	0.00596689	0.00532957	0.00474659	0.0042153	0.00373288	0.0032964	0.00290285	0.00254921	0.00223249	0.00194976	0.0016982	0.00147508	0.00127781	0.00110393
0.24	3.64579e-05	0.00366568	0.00719882	0.0105474	0.0136352	0.016402	0.0188059	0.0208229	0.0224456	0.0236808	0.0245462	0.025068	0.0252775	0.0252094	0.0248994	0.024383	0.0236943	0.0228656	0.0219264	0.0209038	0.0198219	0.0187019	0.0175624	0.0164194	0.0152863	0.0141745	0.0130933	0.01205	0.0110505	0.0100989	0.00919841	0.00835087	0.00755725	0.00681769	0.00613164	0.00549798	0.00491514	0.00438119	0.00389391	0.00345089	0.00304957	0.00268731	0.00236145	0.00206932	0.00180831	0.00157587	0.00136954	0.00118698	0.00102595
0.25	3.10523e-05	0.00312323	0.00613959	0.0090098	0.0116722	0.014077	0.0161875	0.0179809	0.0194474	0.0205885	0.0214153	0.0219462	0.0222047	0.0222178	0.0220142	0.0216231	0.0210731	0.0203919	0.0196053	0.0187368	0.0178082	0.0168387	0.0158452	0.0148426	0.0138435	0.0128587	0.011897	0.0109656	0.0100704	0.00921561	0.00840452	0.00763926	0.00692107	0.00625042	0.0056271	0.00505038	0.00451906	0.00403157	0.00358606	0.0031805	0.00281266	0.00248025	0.00218092	0.00191231	0.00167209	0.00145798	0.00126776	0.00109932	0.000950645
0.26	2.65199e-05	0.00266811	0.00524929	0.00771361	0.010011	0.0121	0.0139491	0.0155374	0.016854	0.0178974	0.0186739	0.0191964	0.0194822	0.0195524	0.0194299	0.0191385	0.0187023	0.0181446	0.0174876	0.0167521	0.0159572	0.0151202	0.0142564	0.0133794	0.0125009	0.011631	0.0107781	0.00994921	0.00914982	0.00838433	0.00765602	0.00696718	0.00631927	0.00571299	0.00514845	0.00462518	0.00414233	0.00369863	0.00329259	0.00292246	0.00258635	0.00228227	0.00200816	0.00176193	0.00154152	0.00134489	0.00117006	0.00101513	0.000878272
0.27	2.26971e-05	0.00228406	0.00449685	0.00661545	0.00859896	0.0104129	0.0120303	0.0134323	0.0146082	0.0155545	0.0162744	0.0167765	0.0170738	0.0171825	0.0171208	0.0169082	0.0165646	0.0161097	0.0155626	0.0149412	0.0142624	0.0135415	0.0127924	0.0120273	0.011257	0.0104907	0.00973648	0.00900082	0.0082891	0.00760558	0.00695355	0.00633536	0.00575261	0.0052062	0.00469643	0.00422312	0.00378565	0.00338305	0.0030141	0.00267734	0.00237117	0.00209385	0.00184359	0.00161857	0.00141695	0.00123692	0.00107672	0.00093463	0.000809028
0.28	1.94571e-05	0.00195841	0.00385803	0.00568121	0.00739437	0.00896879	0.0103815	0.0116159	0.0126615	0.013514	0.0141745	0.0146487	0.0149461	0.0150791	0.0150622	0.0149113	0.0146427	0.014273	0.0138186	0.0132948	0.0127165	0.012097	0.0114488	0.010783	0.0101092	0.00943602	0.0087708	0.00811971	0.00748782	0.00687924	0.00629717	0.00574401	0.00522141	0.0047304	0.00427147	0.00384462	0.00344946	0.00308525	0.00275101	0.00244554	0.00216746	0.00191531	0.00168752	0.00148249	0.00129861	0.00113427	0.000987911	0.000857998	0.00074307
0.29	1.66999e-05	0.00168119	0.00331363	0.00488366	0.00636362	0.00772953	0.00896188	0.0100461	0.0109724	0.0117363	0.0123373	0.0127791	0.0130685	0.0132152	0.0132306	0.0131274	0.0129193	0.01262	0.0122435	0.011803	0.0113112	0.0107801	0.0102204	0.00964225	0.00905431	0.00846439	0.0078792	0.00730447	0.00674498	0.00620461	0.00568646	0.00519288	0.00472557	0.00428563	0.00387367	0.00348984	0.00313394	0.00280543	0.00250354	0.00222726	0.00197546	0.00174687	0.00154015	0.00135389	0.00118668	0.00103711	0.000903793	0.00078536	0.000680508
0.3	1.43458e-05	0.00144442	0.00284824	0.00420086	0.0054794	0.00666381	0.00773752	0.00868783	0.00950599	0.0101872	0.0107303	0.0111375	0.0114136	0.0115661	0.0116039	0.0115373	0.0113776	0.0111363	0.0108251	0.0104553	0.010038	0.00958341	0.00910127	0.00860032	0.00808846	0.00757271	0.00705919	0.00655316	0.00605905	0.00558053	0.00512054	0.00468134	0.00426463	0.00387156	0.00350281	0.00315867	0.00283906	0.00254361	0.00227172	0.00202259	0.00179525	0.00158862	0.00140156	0.00123285	0.00108126	0.000945532	0.000824445	0.000716793	0.000621414
0.31	1.23304e-05	0.00124167	0.0024494	0.00361495	0.00471932	0.00574574	0.00668016	0.00751156	0.00823211	0.00883718	0.00932512	0.00969706	0.00995652	0.010109	0.0101617	0.0101229	0.0100018	0.00980801	0.00955132	0.00924148	0.00888792	0.00849964	0.00808505	0.00765191	0.00720726	0.00675738	0.00630782	0.00586337	0.00542812	0.00500546	0.00459817	0.00420841	0.00383784	0.00348762	0.00315848	0.00285078	0.00256458	0.00229962	0.00205546	0.00183144	0.00162678	0.00144055	0.00127178	0.00111941	0.000982364	0.000859556	0.0007499	0.000652333	0.000565822
0.32	1.06013e-05	0.00106768	0.0021069	0.00311124	0.0040649	0.00495381	0.00576606	0.00649215	0.00712514	0.00766068	0.00809687	0.00843413	0.00867492	0.00882343	0.00888527	0.00886716	0.00877661	0.0086216	0.00841039	0.00815123	0.00785221	0.00752111	0.00716527	0.0067915	0.00640603	0.00601447	0.0056218	0.00523236	0.00484989	0.00447752	0.00411782	0.00377286	0.0034442	0.00313299	0.00284001	0.00256566	0.00231008	0.00207314	0.0018545	0.00165364	0.00146991	0.00130255	0.00115071	0.0010135	0.000889963	0.000779163	0.000680145	0.000591973	0.000513733
0.33	9.11524e-06	0.000918107	0.00181231	0.00267757	0.00350073	0.00426997	0.00497521	0.00560827	0.00616304	0.00663552	0.00702374	0.00732763	0.00754888	0.00769063	0.00775732	0.00775433	0.00768781	0.00756438	0.00739097	0.00717457	0.00692208	0.00664021	0.00633533	0.0060134	0.0056799	0.00533982	0.0049976	0.00465716	0.00432187	0.0039946	0.00367774	0.00337319	0.00308246	0.00280667	0.00254657	0.00230262	0.00207502	0.00186372	0.00166847	0.00148888	0.00132442	0.00117444	0.00103822	0.000915	0.000803963	0.000704282	0.000615126	0.000535671	0.000465113
0.34	7.83637e-06	0.00078937	0.00155861	0.0023038	0.00301391	0.00367905	0.00429064	0.00484169	0.00532684	0.00574248	0.00608664	0.00635898	0.00656057	0.0066938	0.00676214	0.00676992	0.00672216	0.00662436	0.0064823	0.00630189	0.00608902	0.00584944	0.00558867	0.00531189	0.00502392	0.00472915	0.00443154	0.00413459	0.00384134	0.00355441	0.00327596	0.00300777	0.00275126	0.00250748	0.00227719	0.00206086	0.00185871	0.00167079	0.00149692	0.00133679	0.00118998	0.00105594	0.000934088	0.000823746	0.000724223	0.000634799	0.00055475	0.000483354	0.000419905
0.35	6.73476e-06	0.00067846	0.00133995	0.00198139	0.00259357	0.00316816	0.0036979	0.00417679	0.00460019	0.00496483	0.00526886	0.00551172	0.00569411	0.00581779	0.00588547	0.00590065	0.00586743	0.00579033	0.00567421	0.00552405	0.00534484	0.00514152	0.00491883	0.00468129	0.0044331	0.00417812	0.00391985	0.0036614	0.00340551	0.00315452	0.00291042	0.00267484	0.00244908	0.00223415	0.00203078	0.00183944	0.00166039	0.0014937	0.00133928	0.0011969	0.0010662	0.000946756	0.000838048	0.000739516	0.000650562	0.000570565	0.000498895	0.000434921	0.000378024
0.36	5.78522e-06	0.000582847	0.00115137	0.00170316	0.00223049	0.00272636	0.00318463	0.00360015	0.00396891	0.00428801	0.0045557	0.00477135	0.00493534	0.00504898	0.0051144	0.00513439	0.0051123	0.00505189	0.00495719	0.00483239	0.00468173	0.00450944	0.00431958	0.00411607	0.00390255	0.00368241	0.00345874	0.00323428	0.00301148	0.00279244	0.00257895	0.00237251	0.00217432	0.0019853	0.00180616	0.00163736	0.00147919	0.00133173	0.00119496	0.0010687	0.000952665	0.000846507	0.000749794	0.000662051	0.000582765	0.000511399	0.000447409	0.000390246	0.000339369
0.37	4.96644e-06	0.000500391	0.000988684	0.00146299	0.00191683	0.00234431	0.00274022	0.00310019	0.00342074	0.00369931	0.0039343	0.00412503	0.00427167	0.0043752	0.00443725	0.0044601	0.00444645	0.00439942	0.00432236	0.00421879	0.00409232	0.00394653	0.00378492	0.00361085	0.00342749	0.0032378	0.00304447	0.00284994	0.00265637	0.00246565	0.00227937	0.0020989	0.00192532	0.00175951	0.00160211	0.00145358	0.00131421	0.00118411	0.00106329	0.000951617	0.000848882	0.000754789	0.000668984	0.000591062	0.000520586	0.000457097	0.000400122	0.000349187	0.000303818
0.38	4.26033e-06	0.000429273	0.000848322	0.00125566	0.00164587	0.00201397	0.00235556	0.0026669	0.00294501	0.00318763	0.00339333	0.00356141	0.0036919	0.00378551	0.00384353	0.00386775	0.00386041	0.00382407	0.00376151	0.0036757	0.00356968	0.00344649	0.00330913	0.00316048	0.0030033	0.00284015	0.00267338	0.00250514	0.00233734	0.00217163	0.00200947	0.00185207	0.00170042	0.00155531	0.00141736	0.001287	0.00116451	0.00105002	0.000943566	0.000845063	0.000754343	0.000671169	0.000595245	0.000526233	0.00046376	0.000407433	0.000356844	0.000311582	0.000271237
0.39	3.65142e-06	0.00036794	0.000727236	0.00107673	0.00141186	0.00172844	0.00202275	0.00229161	0.00253243	0.00274328	0.00292285	0.00307047	0.00318608	0.00327017	0.00332377	0.0033483	0.00334559	0.00331774	0.00326708	0.00319609	0.00310733	0.00300338	0.00288681	0.00276009	0.00262558	0.00248551	0.00234194	0.00219673	0.00205156	0.00190791	0.00176706	0.0016301	0.00149792	0.00137124	0.00125064	0.00113651	0.00102912	0.000928629	0.000835078	0.000748416	0.000668518	0.000595191	0.000528192	0.000467235	0.000412006	0.000362167	0.000317371	0.000277261	0.000241483
0.4	3.12648e-06	0.00031506	0.000622812	0.000922349	0.00120984	0.00148177	0.00173498	0.00196677	0.00217493	0.00235776	0.00251411	0.00264335	0.00274536	0.00282048	0.00286949	0.00289357	0.00289417	0.00287304	0.00283212	0.00277348	0.00269927	0.00261168	0.0025129	0.00240504	0.00229013	0.00217011	0.00204674	0.00192166	0.00179634	0.00167208	0.00155001	0.0014311	0.00131616	0.00120584	0.00110065	0.00100098	0.000907075	0.000819094	0.000737093	0.000661048	0.000590864	0.000526389	0.000467421	0.000413724	0.000365029	0.000321052	0.000281492	0.000246044	0.000214402
0.41	2.67413e-06	0.000269489	0.0005328	0.000789226	0.00103555	0.00126881	0.00148634	0.00168584	0.00186543	0.00202363	0.00215942	0.00227223	0.00236189	0.00242865	0.0024731	0.00249618	0.00249909	0.00248325	0.00245028	0.00240191	0.00233995	0.00226625	0.00218267	0.00209101	0.00199302	0.00189035	0.00178454	0.00167702	0.00156905	0.0014618	0.00135624	0.00125324	0.00115353	0.00105768	0.000966158	0.000879322	0.00079741	0.000720575	0.000648882	0.000582324	0.000520834	0.00046429	0.000412528	0.000365351	0.000322532	0.00028383	0.000248989	0.000217746	0.000189837
0.42	2.28458e-06	0.000230241	0.000455261	0.00067451	0.000885289	0.0010851	0.00127169	0.00144311	0.00159776	0.00173436	0.00185202	0.0019502	0.00202873	0.00208778	0.00212779	0.00214953	0.00215396	0.00214226	0.00211577	0.00207593	0.00202427	0.00196234	0.00189173	0.00181396	0.00173054	0.00164287	0.0015523	0.00146005	0.00136723	0.00127484	0.00118377	0.00109475	0.00100844	0.000925357	0.000845923	0.000770454	0.000699181	0.000632246	0.000569723	0.000511618	0.000457883	0.000408424	0.000363106	0.000321766	0.000284214	0.000250246	0.000219642	0.000192179	0.00016763
0.43	1.94935e-06	0.000196464	0.000388519	0.000575735	0.000755849	0.000926755	0.00108656	0.00123361	0.00136653	0.00148423	0.00158593	0.00167115	0.00173971	0.0017917	0.00182749	0.00184767	0.00185304	0.00184455	0.00182333	0.00179057	0.00174755	0.00169559	0.00163602	0.00157015	0.00149925	0.00142453	0.00134715	0.00126815	0.00118852	0.00110911	0.00103069	0.000953931	0.000879394	0.000807546	0.000738762	0.000673332	0.000611466	0.000553301	0.000498911	0.000448314	0.000401476	0.000358325	0.000318752	0.000282622	0.000249776	0.000220041	0.000193231	0.000169155	0.000147619
0.44	1.66112e-06	0.000167421	0.00033112	0.000490765	0.000644455	0.00079042	0.000927064	0.00105299	0.00116702	0.00126823	0.00135593	0.0014297	0.00148936	0.00153497	0.00156679	0.00158531	0.00159116	0.00158516	0.0015682	0.00154131	0.00150554	0.001462	0.00141182	0.00135611	0.00129595	0.00123239	0.00116639	0.00109889	0.0010307	0.000962589	0.00089522	0.000829175	0.000764951	0.000702961	0.000643541	0.000586949	0.000533379	0.000482959	0.000435763	0.000391814	0.000351092	0.000313541	0.000279074	0.000247578	0.000218924	0.000192963	0.000169539	0.000148488	0.000129645
0.45	1.41355e-06	0.000142474	0.000281808	0.000417746	0.000548694	0.000673165	0.000789813	0.000897456	0.000995099	0.00108195	0.00115741	0.0012211	0.00127286	0.00131271	0.00134086	0.00135768	0.00136371	0.00135959	0.00134609	0.00132404	0.00129434	0.00125791	0.00121571	0.00116867	0.00111772	0.00106373	0.00100756	0.000949982	0.000891718	0.000833419	0.000775665	0.000718965	0.000663752	0.000610391	0.000559179	0.000510348	0.000464073	0.000420474	0.000379621	0.000341542	0.000306226	0.000273632	0.000243689	0.000216305	0.000191372	0.000168765	0.000148353	0.000129997	0.000113554
0.46	1.20114e-06	0.000121068	0.00023949	0.00035507	0.000466469	0.00057244	0.000671851	0.000763705	0.000847156	0.000921525	0.000986305	0.00104116	0.00108594	0.00112063	0.0011454	0.00116056	0.00116653	0.00116384	0.00115313	0.00113508	0.00111045	0.00108002	0.00104458	0.00100492	0.000961838	0.000916075	0.000868351	0.000819337	0.000769651	0.000719855	0.000670451	0.000621879	0.000574519	0.00052869	0.000484655	0.000442621	0.000402744	0.000365134	0.000329859	0.000296947	0.000266397	0.000238177	0.00021223	0.000188483	0.000166843	0.000147209	0.000129468	0.000113503	9.9193e-05
0.47	1.01911e-06	0.000102723	0.000203219	0.000301337	0.000395955	0.000486029	0.000570605	0.000648843	0.000720029	0.000783583	0.000839069	0.000886197	0.000924818	0.000954922	0.000976631	0.000990185	0.000995932	0.00099431	0.000985837	0.000971092	0.000950697	0.000925307	0.00089559	0.000862216	0.000825848	0.000787123	0.000746654	0.000705011	0.000662726	0.000620282	0.00057811	0.000536592	0.000496059	0.000456789	0.000419013	0.000382914	0.000348633	0.000316268	0.000285883	0.000257509	0.000231147	0.000206775	0.000184349	0.000163807	0.000145075	0.000128066	0.000112687	9.88382e-05	8.64168e-05
0.48	8.63315e-07	8.70224e-05	0.000172172	0.000255332	0.000335567	0.000411998	0.000483828	0.000550347	0.000610952	0.000665152	0.000712573	0.000752962	0.000786184	0.000812221	0.000831164	0.000843205	0.000848624	0.000847784	0.000841109	0.00082908	0.000812217	0.000791065	0.000766186	0.000738145	0.000707499	0.00067479	0.000640537	0.000605227	0.000569313	0.00053321	0.000497288	0.000461878	0.000427264	0.000393691	0.000361359	0.00033043	0.000301028	0.000273244	0.000247135	0.000222733	0.000200042	0.000179046	0.000159712	0.000141989	0.000125815	0.000111119	9.78215e-05	8.58394e-05	7.50856e-05
0.49	7.30163e-07	7.36025e-05	0.000145631	0.000215999	0.000283922	0.000348667	0.000409562	0.000466012	0.00051751	0.000563637	0.000604075	0.000638605	0.000667106	0.000689556	0.00070602	0.000716653	0.000721681	0.000721402	0.000716165	0.000706369	0.000692445	0.000674851	0.000654055	0.000630533	0.000604754	0.000577177	0.00054824	0.000518358	0.000487918	0.000457271	0.000426739	0.000396603	0.000367111	0.000338472	0.000310864	0.000284426	0.000259269	0.000235475	0.000213095	0.000192159	0.000172676	0.000154634	0.000138007	0.000122755	0.000108825	9.616e-05	8.46926e-05	7.43527e-05	6.5067e-05
0.5	6.16525e-07	6.21489e-05	0.000122978	0.00018242	0.000239822	0.00029457	0.000346101	0.000393918	0.00043759	0.000476765	0.000511173	0.000540624	0.000565011	0.000584308	0.000598565	0.000607904	0.000612508	0.00061262	0.000608529	0.000600565	0.000589086	0.000574472	0.000557118	0.00053742	0.000515773	0.000492565	0.000468166	0.000442928	0.000417178	0.000391218	0.000365322	0.00033973	0.000314657	0.000290283	0.000266762	0.000244216	0.000222742	0.000202413	0.000183276	0.000165359	0.000148671	0.000133206	0.000118943	0.00010585	9.3884e-05	8.29967e-05	7.31328e-05	6.4233e-05	5.62359e-05
0.51	5.19688e-07	5.23884e-05	0.000103671	0.000153798	0.000202223	0.000248434	0.000291962	0.000332387	0.00036935	0.000402553	0.000431765	0.000456824	0.000477637	0.000494176	0.000506478	0.000514639	0.000518808	0.000519183	0.000516003	0.000509539	0.000500089	0.00048797	0.000473511	0.000457043	0.000438899	0.000419403	0.00039887	0.000377595	0.000355858	0.000333914	0.000311996	0.000290311	0.000269042	0.000248345	0.000228351	0.000209169	0.000190882	0.000173554	0.00015723	0.000141933	0.000127675	0.000114452	0.000102247	9.10358e-05	8.07829e-05	7.14479e-05	6.2985e-05	5.53446e-05	4.8475e-05
0.52	4.37299e-07	4.40839e-05	8.72423e-05	0.000129439	0.000170218	0.000209153	0.000245851	0.000279962	0.000311183	0.000339265	0.000364012	0.000385285	0.000403002	0.000417137	0.000427715	0.000434814	0.000438553	0.000439095	0.000436636	0.000431399	0.000423632	0.000413597	0.000401569	0.000387825	0.000372643	0.000356297	0.00033905	0.000321153	0.00030284	0.000284329	0.000265818	0.000247483	0.000229481	0.000211945	0.000194989	0.000178706	0.00016317	0.000148436	0.000134544	0.000121516	0.000109364	9.80855e-05	8.76685e-05	7.80924e-05	6.93293e-05	6.13456e-05	5.41033e-05	4.75609e-05	4.16751e-05
0.53	3.67317e-07	3.70298e-05	7.32863e-05	0.000108743	0.000143021	0.000175764	0.000206645	0.000235372	0.000261691	0.000285392	0.00030631	0.000324327	0.000339371	0.000351417	0.000360483	0.000366631	0.000369957	0.000370595	0.000368703	0.000364468	0.000358093	0.000349798	0.000339808	0.000328358	0.000315679	0.000301999	0.00028754	0.000272513	0.000257117	0.000241535	0.000225934	0.000210466	0.000195262	0.000180438	0.000166092	0.000152302	0.000139134	0.000126635	0.000114841	0.000103773	9.34405e-05	8.38442e-05	7.49749e-05	6.68162e-05	5.93453e-05	5.25346e-05	4.63526e-05	4.07648e-05	3.57349e-05
0.54	3.07975e-07	3.10479e-05	6.14507e-05	9.11892e-05	0.000119949	0.000147433	0.000173369	0.000197514	0.000219655	0.000239617	0.00025726	0.000272483	0.000285225	0.000295463	0.000303209	0.000308512	0.000311449	0.00031213	0.000310684	0.000307265	0.000302042	0.000295195	0.000286913	0.00027739	0.000266819	0.000255392	0.000243295	0.000230703	0.000217786	0.000204696	0.000191577	0.000178555	0.000165744	0.000153241	0.000141129	0.000129478	0.000118343	0.000107765	9.77766e-05	8.83956e-05	7.96323e-05	7.14875e-05	6.39547e-05	5.70209e-05	5.06677e-05	4.48724e-05	3.96089e-05	3.48486e-05	3.05611e-05
0.55	2.57742e-07	2.59842e-05	5.14311e-05	7.63271e-05	0.000100411	0.000123437	0.000145177	0.000165431	0.000184019	0.000200796	0.000215643	0.000228477	0.000239243	0.000247921	0.000254518	0.000259074	0.000261651	0.000262337	0.00026124	0.000258485	0.000254212	0.00024857	0.000241715	0.000233809	0.000225013	0.000215486	0.000205384	0.000194854	0.000184039	0.000173066	0.000162057	0.000151119	0.000140347	0.000129825	0.000119624	0.000109803	0.000100408	9.14782e-05	8.30386e-05	7.5107e-05	6.76924e-05	6.07965e-05	5.44146e-05	4.85365e-05	4.31472e-05	3.82283e-05	3.37582e-05	2.97132e-05	2.6068e-05
0.56	2.15297e-07	2.17054e-05	4.29641e-05	6.37665e-05	8.38961e-05	0.000103149	0.000121337	0.000138292	0.000153866	0.000167935	0.000180403	0.000191197	0.000200271	0.000207607	0.000213209	0.000217109	0.000219356	0.000220023	0.000219197	0.000216981	0.000213491	0.000208849	0.000203185	0.000196633	0.000189327	0.0001814	0.00017298	0.000164193	0.000155156	0.000145978	0.000136759	0.000127591	0.000118555	0.00010972	0.000101147	9.28874e-05	8.49807e-05	7.74589e-05	7.03452e-05	6.36551e-05	5.73969e-05	5.15727e-05	4.61792e-05	4.12084e-05	3.66484e-05	3.24838e-05	2.86972e-05	2.52687e-05	2.21775e-05
0.57	1.79498e-07	1.80966e-05	3.58223e-05	5.31707e-05	6.99627e-05	8.60294e-05	0.000101215	0.000115379	0.0001284	0.000140174	0.00015062	0.000159678	0.000167307	0.000173492	0.000178236	0.000181562	0.000183511	0.000184142	0.000183526	0.000181747	0.000178901	0.000175088	0.000170417	0.000164997	0.00015894	0.000152356	0.000145353	0.000138035	0.000130499	0.000122838	0.000115136	0.000107468	9.99041e-05	9.25027e-05	8.53152e-05	7.83844e-05	7.17451e-05	6.54246e-05	5.94429e-05	5.38135e-05	4.85441e-05	4.36371e-05	3.90902e-05	3.48971e-05	3.10483e-05	2.75313e-05	2.43317e-05	2.14332e-05	1.88184e-05
0.58	1.49361e-07	1.50585e-05	2.98096e-05	4.42492e-05	5.82293e-05	7.16104e-05	8.42635e-05	9.60725e-05	0.000106936	0.000116768	0.000125501	0.000133084	0.000139483	0.000144685	0.00014869	0.000151516	0.000153199	0.000153783	0.000153328	0.000151903	0.000149586	0.00014646	0.000142614	0.000138138	0.000133126	0.000127669	0.000121856	0.000115773	0.000109503	0.000103122	9.66999e-05	9.03016e-05	8.39841e-05	7.77974e-05	7.1785e-05	6.5983e-05	6.04211e-05	5.51225e-05	5.01045e-05	4.53791e-05	4.09531e-05	3.6829e-05	3.30052e-05	2.94769e-05	2.62364e-05	2.32737e-05	2.05769e-05	1.81327e-05	1.59266e-05
0.59	1.2404e-07	1.25058e-05	2.47573e-05	3.6752e-05	4.83679e-05	5.94898e-05	7.00112e-05	7.98362e-05	8.88806e-05	9.70735e-05	0.000104358	0.000110691	0.000116046	0.000120409	0.000123781	0.000126175	0.00012762	0.000128153	0.000127821	0.000126682	0.000124798	0.00012224	0.000119079	0.00011539	0.000111251	0.000106736	0.00010192	9.68753e-05	9.16689e-05	8.6365e-05	8.10225e-05	7.56949e-05	7.04303e-05	6.52708e-05	6.02528e-05	5.5407e-05	5.07584e-05	4.6327e-05	4.21277e-05	3.81706e-05	3.4462e-05	3.10042e-05	2.77964e-05	2.48349e-05	2.21134e-05	1.96239e-05	1.73567e-05	1.53007e-05	1.34441e-05
0.6	1.02806e-07	1.03651e-05	2.05203e-05	3.04641e-05	4.00961e-05	4.93214e-05	5.80523e-05	6.62094e-05	7.37234e-05	8.05354e-05	8.65981e-05	9.18761e-05	9.63459e-05	9.9996e-05	0.000102827	0.000104849	0.000106084	0.000106563	0.000106325	0.000105416	0.000103888	0.000101797	9.92036e-05	9.61694e-05	9.27573e-05	8.90298e-05	8.50485e-05	8.08725e-05	7.65586e-05	7.21596e-05	6.77247e-05	6.32985e-05	5.89211e-05	5.4628e-05	5.04496e-05	4.64117e-05	4.25357e-05	3.88383e-05	3.53323e-05	3.20266e-05	2.89266e-05	2.60346e-05	2.33502e-05	2.08705e-05	1.85907e-05	1.6504e-05	1.46027e-05	1.28776e-05	1.13192e-05
0.61	8.50354e-08	8.57356e-06	1.6974e-05	2.52009e-05	3.31715e-05	4.0808e-05	4.80379e-05	5.47961e-05	6.10252e-05	6.66767e-05	7.17113e-05	7.60995e-05	7.98216e-05	8.28678e-05	8.52376e-05	8.69398e-05	8.79916e-05	8.84178e-05	8.82501e-05	8.75261e-05	8.62883e-05	8.45829e-05	8.24591e-05	7.99678e-05	7.71607e-05	7.40893e-05	7.08045e-05	6.73552e-05	6.37882e-05	6.01477e-05	5.64742e-05	5.2805e-05	4.91736e-05	4.56094e-05	4.2138e-05	3.87813e-05	3.55569e-05	3.24792e-05	2.95591e-05	2.68042e-05	2.42192e-05	2.18063e-05	1.95654e-05	1.74943e-05	1.55891e-05	1.38445e-05	1.2254e-05	1.08103e-05	9.50538e-06
0.62	7.01932e-08	7.07719e-06	1.4012e-05	2.08044e-05	2.73866e-05	3.36947e-05	3.96692e-05	4.52564e-05	5.04093e-05	5.50877e-05	5.92591e-05	6.28991e-05	6.59912e-05	6.8527e-05	7.05057e-05	7.19341e-05	7.2826e-05	7.32015e-05	7.30862e-05	7.25109e-05	7.151e-05	7.01215e-05	6.83855e-05	6.63439e-05	6.4039e-05	6.15133e-05	5.88087e-05	5.59656e-05	5.30226e-05	5.00162e-05	4.69801e-05	4.39452e-05	4.09393e-05	3.7987e-05	3.51098e-05	3.23256e-05	2.96497e-05	2.70939e-05	2.46676e-05	2.23772e-05	2.02269e-05	1.82186e-05	1.63525e-05	1.46269e-05	1.30388e-05	1.15838e-05	1.02566e-05	9.05145e-06	7.9616e-06
0.63	5.78221e-08	5.82994e-06	1.1543e-05	1.71394e-05	2.25637e-05	2.77636e-05	3.26902e-05	3.72995e-05	4.15528e-05	4.54171e-05	4.88656e-05	5.1878e-05	5.44406e-05	5.65461e-05	5.81938e-05	5.93889e-05	6.01424e-05	6.04704e-05	6.03938e-05	5.99375e-05	5.91296e-05	5.80011e-05	5.65848e-05	5.49149e-05	5.30261e-05	5.09535e-05	4.87312e-05	4.63926e-05	4.39696e-05	4.14923e-05	3.89885e-05	3.64839e-05	3.40014e-05	3.15616e-05	2.91822e-05	2.68784e-05	2.46628e-05	2.25454e-05	2.05342e-05	1.86345e-05	1.68501e-05	1.51828e-05	1.36326e-05	1.21984e-05	1.08778e-05	9.66737e-06	8.5628e-06	7.55924e-06	6.65132e-06
0.64	4.75321e-08	4.7925e-06	9.48918e-06	1.40906e-05	1.85513e-05	2.28285e-05	2.68824e-05	3.06768e-05	3.41799e-05	3.73647e-05	4.02091e-05	4.26964e-05	4.4815e-05	4.6559e-05	4.79274e-05	4.89243e-05	4.95584e-05	4.98429e-05	4.97944e-05	4.94333e-05	4.87824e-05	4.78669e-05	4.67135e-05	4.53503e-05	4.38057e-05	4.21082e-05	4.0286e-05	3.83665e-05	3.6376e-05	3.43391e-05	3.22789e-05	3.02164e-05	2.81709e-05	2.61592e-05	2.4196e-05	2.22942e-05	2.0464e-05	1.8714e-05	1.70508e-05	1.5479e-05	1.40019e-05	1.26209e-05	1.13363e-05	1.01473e-05	9.05189e-06	8.04738e-06	7.13034e-06	6.29678e-06	5.54233e-06
0.65	3.89912e-08	3.93139e-06	7.7844e-06	1.15597e-05	1.52203e-05	1.87311e-05	2.20596e-05	2.51763e-05	2.80552e-05	3.06741e-05	3.3015e-05	3.50639e-05	3.68113e-05	3.82522e-05	3.93857e-05	4.02148e-05	4.07467e-05	4.09916e-05	4.09634e-05	4.06782e-05	4.01547e-05	3.94133e-05	3.84759e-05	3.73652e-05	3.61046e-05	3.47172e-05	3.32263e-05	3.16542e-05	3.00224e-05	2.83513e-05	2.66598e-05	2.49653e-05	2.32836e-05	2.16287e-05	2.00127e-05	1.84463e-05	1.69381e-05	1.54952e-05	1.4123e-05	1.28257e-05	1.16058e-05	1.04648e-05	9.40294e-06	8.41959e-06	7.51325e-06	6.68174e-06	5.92229e-06	5.23167e-06	4.60633e-06
0.66	3.19172e-08	3.21817e-06	6.37234e-06	9.46324e-06	1.24607e-05	1.53363e-05	1.80633e-05	2.06178e-05	2.29785e-05	2.51273e-05	2.70493e-05	2.87332e-05	3.0171e-05	3.13586e-05	3.2295e-05	3.29826e-05	3.34271e-05	3.36368e-05	3.36227e-05	3.3398e-05	3.29777e-05	3.23785e-05	3.16181e-05	3.0715e-05	2.96881e-05	2.85566e-05	2.73393e-05	2.60544e-05	2.47196e-05	2.33517e-05	2.1966e-05	2.0577e-05	1.91975e-05	1.78392e-05	1.65122e-05	1.5225e-05	1.3985e-05	1.27981e-05	1.16688e-05	1.06006e-05	9.59564e-06	8.65519e-06	7.77958e-06	6.96832e-06	6.22027e-06	5.53367e-06	4.9063e-06	4.33556e-06	3.81854e-06
0.67	2.60707e-08	2.6287e-06	5.20526e-06	7.7304e-06	1.01796e-05	1.25297e-05	1.47591e-05	1.68482e-05	1.87797e-05	2.05388e-05	2.21133e-05	2.34939e-05	2.46742e-05	2.56506e-05	2.64221e-05	2.69908e-05	2.73611e-05	2.75395e-05	2.75351e-05	2.73584e-05	2.70216e-05	2.65382e-05	2.59226e-05	2.51897e-05	2.43551e-05	2.34341e-05	2.24423e-05	2.13945e-05	2.0305e-05	1.91877e-05	1.80551e-05	1.6919e-05	1.57901e-05	1.46778e-05	1.35905e-05	1.25353e-05	1.15183e-05	1.05443e-05	9.61711e-06	8.73962e-06	7.91371e-06	7.14046e-06	6.4202e-06	5.75258e-06	5.13669e-06	4.57116e-06	4.0542e-06	3.58371e-06	3.15733e-06
0.68	2.12492e-08	2.14257e-06	4.24275e-06	6.30123e-06	8.29814e-06	1.02146e-05	1.20332e-05	1.37379e-05	1.53147e-05	1.67515e-05	1.80383e-05	1.91677e-05	2.01343e-05	2.0935e-05	2.15691e-05	2.20381e-05	2.23454e-05	2.24966e-05	2.24985e-05	2.23599e-05	2.20905e-05	2.17013e-05	2.12038e-05	2.06103e-05	1.99333e-05	1.91853e-05	1.83789e-05	1.75263e-05	1.6639e-05	1.57284e-05	1.48047e-05	1.38777e-05	1.29559e-05	1.20472e-05	1.11584e-05	1.02954e-05	9.46319e-06	8.66579e-06	7.90638e-06	7.18731e-06	6.51021e-06	5.87598e-06	5.28496e-06	4.73689e-06	4.23108e-06	3.76643e-06	3.34152e-06	2.95463e-06	2.60389e-06
0.69	1.72818e-08	1.74255e-06	3.4507e-06	5.1251e-06	6.74966e-06	8.30911e-06	9.78926e-06	1.11772e-05	1.24615e-05	1.36324e-05	1.46818e-05	1.56035e-05	1.63931e-05	1.70481e-05	1.75679e-05	1.79537e-05	1.8208e-05	1.83353e-05	1.83413e-05	1.82328e-05	1.80177e-05	1.77049e-05	1.73038e-05	1.68241e-05	1.62761e-05	1.56699e-05	1.50156e-05	1.43233e-05	1.36023e-05	1.28618e-05	1.21103e-05	1.13555e-05	1.06045e-05	9.86384e-06	9.13902e-06	8.43489e-06	7.75553e-06	7.10428e-06	6.48375e-06	5.89593e-06	5.34217e-06	4.82324e-06	4.33946e-06	3.89065e-06	3.47627e-06	3.09546e-06	2.74707e-06	2.42974e-06	2.14194e-06
0.7	1.40244e-08	1.41411e-06	2.80037e-06	4.15936e-06	5.47809e-06	6.74421e-06	7.94625e-06	9.07377e-06	1.01175e-05	1.10695e-05	1.19233e-05	1.26737e-05	1.33172e-05	1.38518e-05	1.42768e-05	1.45931e-05	1.4803e-05	1.49097e-05	1.4918e-05	1.48332e-05	1.46619e-05	1.4411e-05	1.40881e-05	1.37013e-05	1.32586e-05	1.27683e-05	1.22387e-05	1.16778e-05	1.10932e-05	1.04924e-05	9.88225e-06	9.2691e-06	8.65877e-06	8.05645e-06	7.46673e-06	6.89356e-06	6.34029e-06	5.80966e-06	5.30385e-06	4.82448e-06	4.37268e-06	3.94914e-06	3.5541e-06	3.18748e-06	2.84885e-06	2.53752e-06	2.25259e-06	1.99296e-06	1.75741e-06
0.71	1.13559e-08	1.14504e-06	2.26759e-06	3.36815e-06	4.43625e-06	5.46193e-06	6.43593e-06	7.34982e-06	8.19612e-06	8.96841e-06	9.66138e-06	1.02709e-05	1.07941e-05	1.12293e-05	1.15759e-05	1.18347e-05	1.20072e-05	1.20964e-05	1.21057e-05	1.20397e-05	1.19034e-05	1.17026e-05	1.14432e-05	1.11319e-05	1.0775e-05	1.03794e-05	9.95161e-06	9.49813e-06	9.02523e-06	8.53887e-06	8.04464e-06	7.5477e-06	7.05279e-06	6.56412e-06	6.08544e-06	5.61998e-06	5.17047e-06	4.73916e-06	4.32784e-06	3.93786e-06	3.57015e-06	3.2253e-06	2.90353e-06	2.60478e-06	2.32873e-06	2.07485e-06	1.8424e-06	1.63052e-06	1.43821e-06
0.72	9.1747e-09	9.25116e-07	1.8321e-06	2.72139e-06	3.58456e-06	4.4136e-06	5.20105e-06	5.94011e-06	6.62476e-06	7.24981e-06	7.81098e-06	8.30492e-06	8.72928e-06	9.08266e-06	9.36464e-06	9.57569e-06	9.71719e-06	9.79129e-06	9.80091e-06	9.74959e-06	9.64142e-06	9.48096e-06	9.27311e-06	9.02302e-06	8.736e-06	8.41742e-06	8.07261e-06	7.70683e-06	7.32511e-06	6.93228e-06	6.53286e-06	6.13104e-06	5.73064e-06	5.33511e-06	4.94748e-06	4.57038e-06	4.20603e-06	3.8563e-06	3.52262e-06	3.20613e-06	2.90759e-06	2.62749e-06	2.36604e-06	2.1232e-06	1.89873e-06	1.69221e-06	1.50305e-06	1.33056e-06	1.17396e-06
0.73	7.39594e-09	7.45762e-07	1.47693e-06	2.19391e-06	2.8899e-06	3.55849e-06	4.19368e-06	4.79e-06	5.34261e-06	5.84733e-06	6.30069e-06	6.70002e-06	7.04338e-06	7.32965e-06	7.55844e-06	7.73014e-06	7.84581e-06	7.90717e-06	7.91654e-06	7.87674e-06	7.79105e-06	7.66311e-06	7.49685e-06	7.2964e-06	7.06603e-06	6.81005e-06	6.53275e-06	6.23835e-06	5.93093e-06	5.61436e-06	5.29231e-06	4.96814e-06	4.64497e-06	4.32557e-06	4.01241e-06	3.70761e-06	3.41301e-06	3.13009e-06	2.86006e-06	2.60383e-06	2.36204e-06	2.13509e-06	1.92318e-06	1.72627e-06	1.5442e-06	1.37661e-06	1.22307e-06	1.08301e-06	9.55799e-07
0.74	5.94864e-09	5.9983e-07	1.18795e-06	1.76469e-06	2.32462e-06	2.86259e-06	3.37379e-06	3.85385e-06	4.29885e-06	4.70546e-06	5.07088e-06	5.39294e-06	5.6701e-06	5.90143e-06	6.0866e-06	6.22591e-06	6.32019e-06	6.3708e-06	6.37958e-06	6.34879e-06	6.28104e-06	6.17924e-06	6.04652e-06	5.88621e-06	5.7017e-06	5.49647e-06	5.27395e-06	5.03754e-06	4.79051e-06	4.53599e-06	4.27691e-06	4.016e-06	3.75576e-06	3.49844e-06	3.24604e-06	3.00028e-06	2.76263e-06	2.53432e-06	2.31632e-06	2.10937e-06	1.91402e-06	1.7306e-06	1.55925e-06	1.39999e-06	1.25267e-06	1.11702e-06	9.92698e-07	8.79253e-07	7.76182e-07
0.75	4.77376e-09	4.81364e-07	9.53346e-07	1.41623e-06	1.86568e-06	2.29757e-06	2.70805e-06	3.09361e-06	3.45114e-06	3.77794e-06	4.07178e-06	4.33092e-06	4.5541e-06	4.74057e-06	4.89006e-06	5.00279e-06	5.07941e-06	5.121e-06	5.12902e-06	5.10525e-06	5.05179e-06	4.97095e-06	4.86523e-06	4.73728e-06	4.58984e-06	4.42565e-06	4.2475e-06	4.05808e-06	3.86003e-06	3.65585e-06	3.44791e-06	3.2384e-06	3.02933e-06	2.82252e-06	2.61957e-06	2.42187e-06	2.23063e-06	2.04683e-06	1.87126e-06	1.70453e-06	1.54708e-06	1.39919e-06	1.261e-06	1.1325e-06	1.01359e-06	9.04072e-07	8.03659e-07	7.12002e-07	6.287e-07
[truncated: 111 more columns]

## Sheet: 2 hours
	0	0.01	0.02	0.03	0.04	0.05	0.06	0.07	0.08	0.09	0.1	0.11	0.12	0.13	0.14	0.15	0.16	0.17	0.18	0.19	0.2	0.21	0.22	0.23	0.24	0.25	0.26	0.27	0.28	0.29	0.3	0.31	0.32	0.33	0.34	0.35	0.36	0.37	0.38	0.39	0.4	0.41	0.42	0.43	0.44	0.45	0.46	0.47	0.48
-0.75	1.4624e-07	1.47568e-05	2.92882e-05	4.3663e-05	5.78048e-05	7.164e-05	8.50972e-05	9.81089e-05	0.000110612	0.000122546	0.000133859	0.000144502	0.000154431	0.000163612	0.000172012	0.00017961	0.000186386	0.000192329	0.000197436	0.000201707	0.000205149	0.000207774	0.000209601	0.000210651	0.000210952	0.000210536	0.000209435	0.000207689	0.000205336	0.000202419	0.000198982	0.00019507	0.000190728	0.000186002	0.000180937	0.000175579	0.000169971	0.000164158	0.00015818	0.000152077	0.000145887	0.000139646	0.000133388	0.000127144	0.000120942	0.00011481	0.000108771	0.000102846	9.70556e-05
-0.74	1.65967e-07	1.67473e-05	3.32382e-05	4.95502e-05	6.55962e-05	8.1292e-05	9.65564e-05	0.000111312	0.000125487	0.000139014	0.000151831	0.000163883	0.000175123	0.000185509	0.000195006	0.000203588	0.000211235	0.000217934	0.000223681	0.000228478	0.000232332	0.000235259	0.000237279	0.000238418	0.000238708	0.000238184	0.000236886	0.000234857	0.000232142	0.000228791	0.000224852	0.000220378	0.00021542	0.000210029	0.000204259	0.000198161	0.000191784	0.000185177	0.000178389	0.000171462	0.000164442	0.000157367	0.000150277	0.000143205	0.000136186	0.000129248	0.000122419	0.000115722	0.000109179
-0.73	1.88175e-07	1.89881e-05	3.76849e-05	5.61775e-05	7.43667e-05	9.21561e-05	0.000109453	0.00012617	0.000142225	0.00015754	0.000172047	0.000185682	0.000198391	0.000210128	0.000220852	0.000230535	0.000239154	0.000246696	0.000253156	0.000258535	0.000262844	0.000266101	0.000268329	0.000269559	0.000269827	0.000269173	0.000267644	0.000265289	0.000262159	0.000258311	0.000253801	0.000248689	0.000243032	0.00023689	0.000230323	0.000223389	0.000216144	0.000208644	0.000200942	0.000193089	0.000185135	0.000177124	0.000169099	0.0001611	0.000153164	0.000145324	0.000137609	0.000130048	0.000122664
-0.72	2.13155e-07	2.15086e-05	4.26864e-05	6.36313e-05	8.42302e-05	0.000104373	0.000123955	0.000142876	0.000161041	0.000178365	0.000194767	0.000210177	0.000224532	0.00023778	0.000249877	0.00026079	0.000270493	0.000278973	0.000286223	0.000292247	0.000297057	0.000300674	0.000303125	0.000304446	0.000304678	0.000303868	0.000302069	0.000299337	0.000295732	0.000291317	0.000286158	0.000280321	0.000273873	0.000266882	0.000259414	0.000251537	0.000243314	0.000234808	0.000226079	0.000217186	0.000208183	0.000199121	0.000190048	0.00018101	0.000172047	0.000163197	0.000154493	0.000145966	0.000137642
-0.71	2.41226e-07	2.4341e-05	4.83067e-05	7.20069e-05	9.53129e-05	0.000118099	0.000140247	0.000161641	0.000182175	0.00020175	0.000220276	0.000237673	0.000253871	0.00026881	0.00028244	0.000294724	0.000305635	0.000315157	0.000323283	0.000330019	0.000335379	0.000339387	0.000342076	0.000343487	0.000343666	0.000342668	0.000340554	0.000337388	0.000333239	0.000328179	0.000322281	0.000315622	0.000308279	0.000300328	0.000291844	0.000282904	0.00027358	0.000263943	0.000254061	0.000244	0.00023382	0.00022358	0.000213334	0.000203133	0.000193022	0.000183043	0.000173234	0.000163628	0.000154256
-0.7	2.72744e-07	2.75211e-05	5.46168e-05	8.14102e-05	0.000107755	0.000133507	0.000158533	0.0001827	0.000205889	0.000227987	0.000248892	0.000268512	0.00028677	0.000303596	0.000318937	0.000332749	0.000345003	0.00035568	0.000364776	0.000372297	0.000378259	0.000382692	0.000385633	0.000387129	0.000387234	0.000386012	0.000383531	0.000379866	0.000375093	0.000369297	0.000362561	0.000354972	0.000346616	0.000337581	0.000327953	0.000317816	0.000307254	0.000296346	0.00028517	0.000273798	0.0002623	0.000250742	0.000239184	0.000227682	0.000216288	0.000205049	0.000194007	0.000183199	0.000172659
-0.69	3.08102e-07	3.10887e-05	6.16954e-05	9.19581e-05	0.00012171	0.000150788	0.000179039	0.000206314	0.000232475	0.000257397	0.000280962	0.000303068	0.000323625	0.000342558	0.000359804	0.000375316	0.000389061	0.000401019	0.000411186	0.00041957	0.000426191	0.000431082	0.000434288	0.000435862	0.000435869	0.000434378	0.000431471	0.00042723	0.000421746	0.000415112	0.000407424	0.000398782	0.000389282	0.000379025	0.000368107	0.000356625	0.000344672	0.000332338	0.00031971	0.00030687	0.000293898	0.000280865	0.00026784	0.000254887	0.000242062	0.000229418	0.000217002	0.000204855	0.000193015
-0.68	3.47734e-07	3.50874e-05	6.96294e-05	0.00010378	0.000137349	0.000170153	0.000202015	0.000232768	0.000262256	0.000290334	0.000316872	0.000341753	0.000364876	0.000386156	0.000405522	0.000422923	0.000438321	0.000451697	0.000463045	0.000472376	0.000479714	0.000485099	0.000488582	0.000490224	0.000490099	0.00048829	0.000484886	0.000479984	0.000473686	0.0004661	0.000457334	0.000447499	0.000436709	0.000425074	0.000412705	0.000399711	0.000386197	0.000372264	0.000358011	0.000343529	0.000328908	0.000314228	0.000299566	0.000284994	0.000270574	0.000256365	0.00024242	0.000228785	0.000215499
-0.67	3.92121e-07	3.95659e-05	7.85149e-05	0.000117019	0.000154862	0.000191835	0.000227738	0.000262381	0.000295587	0.000327192	0.000357048	0.000385024	0.000411005	0.000434897	0.00045662	0.000476117	0.000493346	0.000508287	0.000520935	0.000531303	0.000539422	0.000545336	0.000549104	0.0005508	0.000550506	0.000548317	0.000544337	0.000538675	0.000531449	0.00052278	0.000512791	0.00050161	0.000489364	0.000476179	0.000462179	0.000447487	0.000432222	0.000416499	0.000400427	0.00038411	0.000367647	0.00035113	0.000334644	0.000318267	0.000302072	0.000286123	0.000270479	0.000255189	0.0002403
-0.66	4.41794e-07	4.45776e-05	8.8458e-05	0.000131833	0.000174457	0.000216092	0.000256512	0.000295501	0.000332859	0.0003684	0.000401957	0.000433381	0.000462545	0.00048934	0.00051368	0.000535499	0.000554753	0.00057142	0.000585496	0.000596998	0.000605962	0.00061244	0.000616501	0.000618229	0.000617719	0.000615081	0.000610432	0.000603899	0.000595613	0.000585714	0.000574342	0.000561641	0.000547754	0.000532824	0.000516992	0.000500397	0.000483171	0.000465444	0.00044734	0.000428974	0.000410457	0.000391892	0.000373374	0.000354991	0.000336822	0.00031894	0.000301409	0.000284285	0.000267618
-0.65	4.97339e-07	5.01818e-05	9.95761e-05	0.000148396	0.000196363	0.000243209	0.000288674	0.000332515	0.000374505	0.000414434	0.000452114	0.000487377	0.000520079	0.000550099	0.000577339	0.000601729	0.000623219	0.000641786	0.000657428	0.000670166	0.000680043	0.000687119	0.000691476	0.000693208	0.000692428	0.000689258	0.000683835	0.000676301	0.000666808	0.000655513	0.000642576	0.000628159	0.000612424	0.000595534	0.000577647	0.000558918	0.000539499	0.000519533	0.000499159	0.000478508	0.000457702	0.000436858	0.00041608	0.000395467	0.000375107	0.000355079	0.000335456	0.0003163	0.000297664
-0.64	5.59404e-07	5.64437e-05	0.000111999	0.000166902	0.000220837	0.000273498	0.000324594	0.000373848	0.000421002	0.00046582	0.000508089	0.000547621	0.000584252	0.000617848	0.000648301	0.000675532	0.000699487	0.000720141	0.000737497	0.000751579	0.000762438	0.000770146	0.000774795	0.000776497	0.000775379	0.000771583	0.000765263	0.000756582	0.000745714	0.000732836	0.00071813	0.000701778	0.000683965	0.000664874	0.000644683	0.000623566	0.000601694	0.000579228	0.000556323	0.000533125	0.000509773	0.000486393	0.000463105	0.000440016	0.000417226	0.000394822	0.000372882	0.000351477	0.000330664
-0.63	6.28706e-07	6.34356e-05	0.000125869	0.000187562	0.000248157	0.000307308	0.000364683	0.000419969	0.000472875	0.000523134	0.000570507	0.000614779	0.000655771	0.000693329	0.000727335	0.000757701	0.000784369	0.000807314	0.000826541	0.00084208	0.000853993	0.000862362	0.000867295	0.000868921	0.000867386	0.000862852	0.000855495	0.000845502	0.000833068	0.000818396	0.00080169	0.00078316	0.000763011	0.00074145	0.000718678	0.000694891	0.000670279	0.000645024	0.0006193	0.000593268	0.000567084	0.000540889	0.000514815	0.000488983	0.0004635	0.000438465	0.000413964	0.000390073	0.000366857
-0.62	7.06033e-07	7.12371e-05	0.000141344	0.000210612	0.000278635	0.000345019	0.000409391	0.000471395	0.000530703	0.000587013	0.000640054	0.000689589	0.000735412	0.000777356	0.000815286	0.000849107	0.000878757	0.000904211	0.000925475	0.00094259	0.000955627	0.000964684	0.000969885	0.000971378	0.000969331	0.00096393	0.000955375	0.000943879	0.000929665	0.000912961	0.000893999	0.000873015	0.000850243	0.000825914	0.000800253	0.000773483	0.000745815	0.000717452	0.000688589	0.000659408	0.000630079	0.000600761	0.0005716	0.000542728	0.000514267	0.000486323	0.000458993	0.000432359	0.000406492
-0.61	7.9226e-07	7.99363e-05	0.0001586	0.000236311	0.000312611	0.000387054	0.000459216	0.000528696	0.000595122	0.000658155	0.000717489	0.000772857	0.000824031	0.000870821	0.00091308	0.000950704	0.000983625	0.00101182	0.0010353	0.00105411	0.00106835	0.00107811	0.00108355	0.00108484	0.00108217	0.00107575	0.00106581	0.0010526	0.00103636	0.00101736	0.000995852	0.000972109	0.000946392	0.000918962	0.000890073	0.000859972	0.000828897	0.000797076	0.000764724	0.000732044	0.000699227	0.000666448	0.000633869	0.000601636	0.000569884	0.00053873	0.000508278	0.000478621	0.000449835
-0.6	8.88348e-07	8.96303e-05	0.000177827	0.000264945	0.000350464	0.000433878	0.000514707	0.0005925	0.000666836	0.000737331	0.000803644	0.000865473	0.000922562	0.000974703	0.00102173	0.00106353	0.00110004	0.00113122	0.0011571	0.00117774	0.00119324	0.00120372	0.00120937	0.00121037	0.00120694	0.00119933	0.0011878	0.00117262	0.00115408	0.00113248	0.0011081	0.00108126	0.00105224	0.00102134	0.000988846	0.00095503	0.000920162	0.000884494	0.000848267	0.000811707	0.000775025	0.000738415	0.000702057	0.000666112	0.000630728	0.000596033	0.000562144	0.000529158	0.000497162
-0.59	9.95363e-07	0.000100426	0.00019924	0.000296831	0.000392609	0.000486003	0.000576471	0.0006635	0.000746617	0.00082539	0.000899434	0.000968411	0.00103204	0.00109008	0.00114235	0.00118874	0.00122916	0.0012636	0.00129208	0.00131467	0.00133149	0.0013427	0.0013485	0.0013491	0.00134476	0.00133575	0.00132239	0.00130497	0.00128382	0.00125927	0.00123167	0.00120134	0.00116863	0.00113385	0.00109733	0.00105937	0.00102028	0.000980343	0.000939818	0.000898958	0.000857998	0.000817154	0.000776622	0.000736581	0.000697193	0.000658601	0.000620928	0.000584285	0.000548761
-0.58	1.11448e-06	0.000112443	0.000223072	0.000332316	0.000439506	0.000543996	0.000645173	0.000742458	0.000835317	0.000923264	0.00100587	0.00108275	0.00115358	0.00121812	0.00127616	0.00132757	0.00137227	0.00141024	0.00144152	0.00146619	0.0014844	0.00149633	0.0015022	0.00150227	0.00149683	0.0014862	0.00147072	0.00145074	0.00142664	0.00139877	0.00136753	0.0013333	0.00129644	0.00125733	0.00121632	0.00117376	0.00112998	0.0010853	0.00104001	0.000994389	0.0009487	0.000903179	0.000858043	0.00081349	0.000769695	0.000726815	0.000684987	0.000644327	0.000604935
-0.57	1.247e-06	0.000125812	0.000249583	0.000371786	0.000491663	0.000608483	0.000721551	0.000830216	0.000933875	0.00103198	0.00112405	0.00120965	0.00128844	0.00136013	0.0014245	0.0014814	0.00153075	0.00157255	0.00160683	0.00163372	0.00165336	0.00166598	0.00167183	0.00167122	0.00166447	0.00165194	0.00163403	0.00161114	0.00158367	0.00155207	0.00151674	0.00147812	0.00143663	0.00139268	0.00134667	0.00129899	0.00125	0.00120006	0.0011495	0.00109862	0.00104771	0.000997032	0.000946825	0.000897305	0.000848666	0.000801077	0.000754687	0.000709624	0.000665995
-0.56	1.39436e-06	0.000140677	0.000279061	0.000415668	0.00054964	0.000680152	0.000806418	0.000927701	0.00104332	0.00115267	0.0012552	0.00135043	0.00143797	0.00151751	0.00158881	0.0016517	0.00170612	0.00175205	0.00178956	0.00181877	0.00183989	0.00185316	0.00185888	0.00185739	0.00184907	0.00183434	0.00181364	0.00178742	0.00175616	0.00172032	0.0016804	0.00163687	0.0015902	0.00154086	0.00148929	0.00143591	0.00138115	0.00132539	0.001269	0.00121231	0.00115564	0.00109928	0.00104349	0.000988513	0.000934554	0.0008818	0.000830413	0.000780529	0.000732265
-0.55	1.55814e-06	0.000157199	0.000311822	0.000464432	0.000614059	0.000759767	0.00090067	0.00103594	0.0011648	0.00128658	0.00140065	0.00150649	0.00160366	0.00169182	0.00177069	0.00184013	0.00190003	0.00195042	0.00199136	0.00202303	0.00204564	0.00205949	0.00206492	0.00206233	0.00205215	0.00203486	0.00201096	0.00198095	0.00194538	0.00190479	0.00185971	0.00181068	0.00175823	0.00170287	0.00164512	0.00158543	0.00152427	0.00146207	0.00139923	0.00133613	0.00127312	0.00121051	0.00114859	0.00108762	0.00102783	0.000969415	0.000912558	0.000857405	0.000804078
-0.54	1.74012e-06	0.000175555	0.000348217	0.0005186	0.000685603	0.000848171	0.0010053	0.00115605	0.00129957	0.00143508	0.00156188	0.00167941	0.00178716	0.00188475	0.00197191	0.00204845	0.0021143	0.00216947	0.00221407	0.00224828	0.00227239	0.00228672	0.00229168	0.00228772	0.00227533	0.00225507	0.00222749	0.00219318	0.00215274	0.00210679	0.00205592	0.00200074	0.00194184	0.00187979	0.00181516	0.00174847	0.00168023	0.00161091	0.00154097	0.00147081	0.00140082	0.00133134	0.00126269	0.00119514	0.00112897	0.00106436	0.00100153	0.000940623	0.000881775
-0.53	1.94223e-06	0.000195943	0.000388637	0.000578748	0.000765033	0.000946295	0.0011214	0.0012893	0.00144901	0.00159968	0.00174052	0.00187089	0.00199025	0.00209818	0.00219436	0.00227862	0.00235088	0.00241117	0.00245964	0.00249649	0.00252207	0.00253675	0.002541	0.00253535	0.00252036	0.00249665	0.00246486	0.00242566	0.00237972	0.00232773	0.00227036	0.00220831	0.00214221	0.00207273	0.00200047	0.00192602	0.00184995	0.00177278	0.001695	0.00161707	0.00153941	0.00146239	0.00138636	0.00131163	0.00123846	0.0011671	0.00109775	0.00103057	0.000965704
-0.52	2.16665e-06	0.000218579	0.000433512	0.000645518	0.000853189	0.00105517	0.00125019	0.00143705	0.00161466	0.00178205	0.00193835	0.00208284	0.00221492	0.00233413	0.00244014	0.00253277	0.00261193	0.00267769	0.00273021	0.00276978	0.00279676	0.00281162	0.00281489	0.00280716	0.0027891	0.00276141	0.0027248	0.00268003	0.00262787	0.00256909	0.00250446	0.00243472	0.00236062	0.00228286	0.00220214	0.00211912	0.0020344	0.00194857	0.00186217	0.00177569	0.00168961	0.00160433	0.00152022	0.00143763	0.00135683	0.00127809	0.00120163	0.00112762	0.00105622
-0.51	2.41578e-06	0.000243707	0.000483321	0.000719619	0.000951005	0.00117595	0.00139301	0.00160084	0.00179821	0.00198403	0.00215734	0.00231732	0.00246333	0.00259486	0.00271155	0.00281321	0.00289978	0.00297135	0.00302812	0.00307044	0.00309873	0.00311354	0.00311547	0.00310523	0.00308356	0.00305125	0.00300913	0.00295805	0.00289887	0.00283247	0.00275968	0.00268137	0.00259835	0.00251142	0.00242133	0.00232882	0.00223456	0.00213919	0.00204331	0.00194746	0.00185214	0.00175782	0.00166488	0.0015737	0.00148458	0.00139781	0.00131362	0.00123219	0.00115368
-0.5	2.69229e-06	0.000271596	0.000538598	0.00080184	0.00105952	0.00130989	0.00155134	0.00178235	0.00200153	0.00220765	0.00239966	0.00257664	0.00273787	0.00288281	0.00301109	0.00312249	0.00321699	0.0032947	0.00335589	0.00340095	0.0034304	0.00344487	0.00344506	0.00343177	0.00340586	0.00336822	0.00331981	0.00326156	0.00319447	0.0031195	0.00303761	0.00294973	0.0028568	0.00275969	0.00265923	0.00255624	0.00245146	0.0023456	0.00223931	0.00213318	0.00202776	0.00192354	0.00182096	0.00172042	0.00162224	0.00152673	0.00143413	0.00134465	0.00125844
-0.49	2.99915e-06	0.000302547	0.000599936	0.000893061	0.00117987	0.00145842	0.00172685	0.00198345	0.00222669	0.00245517	0.0026677	0.0028633	0.00304116	0.00320069	0.0033415	0.00346338	0.00356633	0.00365051	0.00371624	0.003764	0.0037944	0.00380816	0.00380611	0.00378916	0.00375828	0.00371451	0.0036589	0.00359254	0.00351652	0.00343194	0.00333986	0.00324134	0.00313739	0.00302899	0.00291708	0.00280253	0.00268617	0.00256878	0.00245107	0.00233368	0.00221721	0.00210219	0.00198911	0.00187837	0.00177034	0.00166534	0.00156362	0.00146541	0.00137087
-0.48	3.3397e-06	0.000336892	0.000667996	0.00099426	0.00131336	0.00162309	0.00192136	0.00220624	0.00247598	0.00272906	0.00296413	0.00318009	0.00337608	0.00355145	0.00370579	0.00383891	0.00395084	0.00404178	0.00411214	0.0041625	0.00419355	0.00420616	0.00420128	0.00417994	0.00414326	0.00409241	0.0040286	0.00395304	0.00386697	0.00377161	0.00366816	0.00355778	0.0034416	0.00332072	0.00319615	0.00306887	0.00293978	0.00280973	0.0026795	0.0025498	0.00242127	0.00229448	0.00216995	0.00204813	0.00192941	0.00181411	0.00170252	0.00159486	0.0014913
-0.47	3.71765e-06	0.000375008	0.000743517	0.00110653	0.00146142	0.00180567	0.00213692	0.00245301	0.00275197	0.00303208	0.00329185	0.00353008	0.0037458	0.00393834	0.00410726	0.00425239	0.0043738	0.00447177	0.0045468	0.00459957	0.00463091	0.00464182	0.00463338	0.00460681	0.00456336	0.00450438	0.00443121	0.00434525	0.00424787	0.00414043	0.00402428	0.00390071	0.00377098	0.00363628	0.00349775	0.00335646	0.00321339	0.00306947	0.00292555	0.0027824	0.00264071	0.00250111	0.00236414	0.00223028	0.00209996	0.00197352	0.00185125	0.00173338	0.00162011
-0.46	4.13715e-06	0.000417313	0.000827327	0.0012311	0.00162564	0.0020081	0.00237582	0.00272635	0.00305748	0.00336729	0.00365413	0.00391665	0.00415383	0.00436493	0.00454952	0.00470744	0.00483882	0.00494404	0.0050237	0.0050786	0.00510975	0.00511827	0.00510545	0.00507265	0.00502133	0.00495299	0.00486918	0.00477145	0.00466134	0.00454039	0.00441008	0.00427185	0.0041271	0.00397715	0.00382324	0.00366653	0.00350813	0.00334903	0.00319015	0.00303232	0.00287631	0.00272277	0.0025723	0.0024254	0.00228252	0.00214403	0.00201023	0.00188136	0.00175761
-0.45	4.60288e-06	0.000464277	0.000920354	0.00136933	0.00180781	0.00223257	0.00264059	0.00302912	0.00339567	0.00373808	0.00405454	0.00434356	0.00460402	0.00483515	0.00503651	0.005208	0.00534981	0.00546243	0.00554659	0.00560325	0.00563358	0.0056389	0.00562069	0.00558052	0.00552005	0.00544098	0.00534506	0.00523403	0.00510962	0.00497355	0.00482747	0.00467297	0.0045116	0.00434481	0.00417396	0.00400034	0.00382514	0.00364943	0.00347423	0.00330043	0.00312884	0.00296017	0.00279506	0.00263405	0.0024776	0.0023261	0.00217987	0.00203915	0.00190414
-0.44	5.12009e-06	0.00051643	0.00102364	0.00152277	0.00200996	0.00248154	0.00293411	0.00336453	0.00377005	0.00414824	0.00449707	0.00481494	0.00510063	0.00535332	0.0055726	0.00575841	0.00591105	0.00603112	0.00611954	0.00617743	0.00620618	0.00620732	0.00618255	0.00613368	0.00606258	0.00597121	0.00586152	0.00573548	0.00559502	0.00544205	0.00527841	0.00510588	0.00492614	0.00474078	0.00455132	0.00435915	0.00416555	0.00397172	0.00377873	0.00358755	0.00339905	0.00321399	0.00303304	0.00285677	0.00268568	0.00252017	0.00236056	0.0022071	0.00206
-0.43	5.69471e-06	0.000574369	0.00113837	0.00169316	0.00223434	0.00275776	0.00325955	0.00373619	0.00418456	0.00460197	0.00498617	0.0053354	0.00564836	0.0059242	0.00616253	0.00636338	0.00652717	0.00665465	0.00674694	0.00680539	0.0068316	0.00682738	0.00679467	0.00673554	0.00665215	0.00654669	0.00642136	0.00627839	0.00611992	0.00594809	0.00576494	0.00557241	0.00537238	0.00516659	0.00495669	0.0047442	0.00453051	0.00431692	0.00410457	0.00389452	0.00368768	0.00348488	0.00328681	0.0030941	0.00290723	0.00272664	0.00255265	0.00238554	0.00222547
-0.42	6.33346e-06	0.00063877	0.00126587	0.00188246	0.00248353	0.00306435	0.00362054	0.00414813	0.00464361	0.00510398	0.00552676	0.00591004	0.00625241	0.00655303	0.00681155	0.00702809	0.00720323	0.00733794	0.00743354	0.00749166	0.00751417	0.00750317	0.00746091	0.00738974	0.00729213	0.00717054	0.00702749	0.00686543	0.00668679	0.00649393	0.00628909	0.00607444	0.00585203	0.00562378	0.00539146	0.00515674	0.00492113	0.00468602	0.00445265	0.00422213	0.00399545	0.00377347	0.00355695	0.00334651	0.00314268	0.0029459	0.0027565	0.00257475	0.00240082
-0.41	7.04397e-06	0.0007104	0.00140766	0.00209289	0.0027604	0.00340481	0.00402113	0.00460488	0.00515213	0.00565953	0.00612436	0.00654453	0.00691856	0.0072456	0.00752539	0.00775818	0.00794476	0.00808632	0.00818447	0.00824114	0.00825853	0.00823907	0.00818535	0.00810008	0.00798605	0.00784606	0.00768291	0.00749937	0.00729815	0.00708184	0.00685295	0.00661385	0.00636679	0.00611385	0.00585699	0.00559799	0.0053385	0.00507999	0.00482381	0.00457113	0.00432302	0.00408036	0.00384396	0.00361446	0.00339243	0.00317829	0.0029724	0.002775	0.00258626
-0.4	7.83492e-06	0.000790135	0.00156545	0.002327	0.00306827	0.00378312	0.00446591	0.00511158	0.00571569	0.00627454	0.00678512	0.00724518	0.00765318	0.0080083	0.00831037	0.00855985	0.00875774	0.00890556	0.00900523	0.00905904	0.00906959	0.00903969	0.00897231	0.00887057	0.00873761	0.00857661	0.00839072	0.00818303	0.00795655	0.00771415	0.0074586	0.00719251	0.00691832	0.00663832	0.00635462	0.00606914	0.00578366	0.00549977	0.00521888	0.00494226	0.00467101	0.00440609	0.00414832	0.00389838	0.00365683	0.00342413	0.00320061	0.00298651	0.002782
-0.39	8.71626e-06	0.000878974	0.00174122	0.00258767	0.00341087	0.00420382	0.00496011	0.00567401	0.00634056	0.00695563	0.00751592	0.00801903	0.00846337	0.00884817	0.00917344	0.00943985	0.00964872	0.00980191	0.00990176	0.00995099	0.00995262	0.00990992	0.00982632	0.00970536	0.00955063	0.00936569	0.00915409	0.00891928	0.00866458	0.00839319	0.00810813	0.00781228	0.00750829	0.00719865	0.00688563	0.00657132	0.00625761	0.0059462	0.0056386	0.00533614	0.00503999	0.00475114	0.00447044	0.0041986	0.00393619	0.00368366	0.00344134	0.00320947	0.00298819
-0.38	9.69941e-06	0.000978066	0.00193721	0.00287821	0.0037925	0.00467208	0.00550967	0.00629877	0.00703383	0.00771027	0.0083245	0.00887394	0.00935701	0.00977303	0.0101222	0.0104056	0.0106248	0.0107821	0.0108805	0.010923	0.0109132	0.0108549	0.0107521	0.0106088	0.0104291	0.0102169	0.00997626	0.00971101	0.00942484	0.00912125	0.00880359	0.00847496	0.00813827	0.00779621	0.00745124	0.00710558	0.00676127	0.00642009	0.00608366	0.00575338	0.00543046	0.00511594	0.00481069	0.00451544	0.00423076	0.00395709	0.00369477	0.003444	0.00320491
-0.37	1.07976e-05	0.00108874	0.00215605	0.00320244	0.00421808	0.00519383	0.00612136	0.00699334	0.00780356	0.00854692	0.00921954	0.00981871	0.0103429	0.0107915	0.0111651	0.0114651	0.0116937	0.0118535	0.0119481	0.0119813	0.0119572	0.0118801	0.0117547	0.0115854	0.011377	0.0111339	0.0108605	0.0105611	0.0102399	0.00990062	0.00954696	0.0091823	0.0088098	0.00843235	0.00805259	0.00767291	0.00729546	0.00692214	0.00655466	0.00619446	0.00584282	0.00550081	0.00516933	0.0048491	0.00454069	0.00424456	0.00396099	0.00369019	0.00343224
-0.36	1.2026e-05	0.00121252	0.00240073	0.00356477	0.00469332	0.00577588	0.00680297	0.00776629	0.00865888	0.00947512	0.0102108	0.0108632	0.0114307	0.0119132	0.0123114	0.0126274	0.0128637	0.013024	0.0131122	0.0131328	0.0130908	0.0129911	0.0128391	0.0126398	0.0123985	0.0121203	0.01181	0.0114725	0.0111123	0.0107335	0.0103402	0.00993595	0.00952428	0.00910825	0.00869069	0.00827415	0.0078609	0.00745295	0.00705207	0.00665978	0.0062774	0.00590602	0.00554655	0.00519972	0.0048661	0.00454612	0.00424004	0.00394803	0.00367015
-0.35	1.34025e-05	0.00135122	0.00267478	0.00397032	0.00522479	0.00642611	0.00756346	0.00862744	0.00961025	0.0105057	0.0113094	0.0120184	0.0126315	0.0131486	0.0135713	0.0139019	0.014144	0.0143019	0.0143803	0.0143847	0.0143206	0.0141939	0.0140106	0.0137766	0.0134978	0.0131798	0.0128281	0.012448	0.0120444	0.011622	0.011185	0.0107374	0.010283	0.009825	0.00936645	0.00891005	0.00845819	0.00801298	0.00757626	0.00714962	0.00673439	0.00633169	0.00594244	0.00556736	0.005207	0.00486176	0.00453187	0.00421748	0.00391858
-0.34	1.4948e-05	0.00150691	0.00298229	0.00442509	0.0058202	0.00715369	0.00841319	0.00958808	0.0106696	0.0116511	0.0125278	0.0132969	0.0139572	0.0145095	0.0149558	0.0152993	0.0155445	0.0156964	0.0157609	0.0157444	0.0156533	0.0154945	0.0152747	0.0150007	0.0146791	0.0143161	0.013918	0.0134903	0.0130387	0.012568	0.0120831	0.0115881	0.0110871	0.0105835	0.0100806	0.00958117	0.00908776	0.00860256	0.00812747	0.00766412	0.00721388	0.00677786	0.00635699	0.00595196	0.0055633	0.00519137	0.00483638	0.0044984	0.00417739
-0.33	1.66871e-05	0.00168209	0.00332811	0.00493611	0.00648852	0.00796928	0.00936421	0.0106613	0.0118508	0.0129254	0.0138802	0.0147125	0.0154217	0.016009	0.0164773	0.0168311	0.0170756	0.0172172	0.0172628	0.0172199	0.0170961	0.0168992	0.0166369	0.0163169	0.0159465	0.0155328	0.0150825	0.014602	0.0140971	0.0135734	0.0130359	0.0124892	0.0119375	0.0113845	0.0108337	0.0102879	0.00974988	0.00922185	0.00870577	0.0082033	0.00771581	0.00724443	0.00679005	0.00635335	0.00593482	0.00553477	0.00515335	0.00479059	0.00444638
-0.32	1.86492e-05	0.00187968	0.00371797	0.0055117	0.00724039	0.00888543	0.0104306	0.0118622	0.0131695	0.0143447	0.0153827	0.0162811	0.0170399	0.0176613	0.0181494	0.0185096	0.0187488	0.0188745	0.0188952	0.0188194	0.0186561	0.0184143	0.0181026	0.0177298	0.0173041	0.0168332	0.0163247	0.0157854	0.0152217	0.0146397	0.0140447	0.0134416	0.0128348	0.0122285	0.011626	0.0110304	0.0104446	0.00987082	0.00931105	0.00876697	0.00823996	0.00773114	0.00724135	0.00677125	0.00632126	0.00589164	0.00548248	0.00509374	0.00472524
-0.31	2.08691e-05	0.00210319	0.00415871	0.00616176	0.00808836	0.00991692	0.0116288	0.0132085	0.0146442	0.0159276	0.0170536	0.0180204	0.0188289	0.0194824	0.0199866	0.0203484	0.0205763	0.0206794	0.0206677	0.0205514	0.0203408	0.0200461	0.0196774	0.0192441	0.0187557	0.0182206	0.017647	0.0170426	0.0164141	0.0157681	0.0151103	0.0144459	0.0137796	0.0131156	0.0124576	0.0118087	0.0111718	0.0105492	0.009943	0.00935479	0.00878596	0.00823759	0.00771048	0.00720523	0.00672219	0.00626156	0.00582336	0.00540746	0.0050136
-0.3	2.33892e-05	0.00235687	0.00465857	0.00689816	0.00904746	0.0110813	0.0129782	0.0147209	0.0162962	0.0176955	0.0189139	0.0199505	0.0208075	0.02149	0.0220052	0.0223621	0.0225711	0.0226434	0.0225906	0.0224247	0.0221577	0.0218011	0.0213664	0.0208642	0.0203048	0.0196977	0.0190518	0.0183752	0.0176755	0.0169595	0.0162334	0.0155025	0.0147719	0.0140459	0.0133283	0.0126224	0.011931	0.0112566	0.0106011	0.00996621	0.00935324	0.00876321	0.00819687	0.00765473	0.00713708	0.00664402	0.00617549	0.00573127	0.005311
-0.29	2.62608e-05	0.00264585	0.00522753	0.00773526	0.0101357	0.0123996	0.0145021	0.0164237	0.0181503	0.0196729	0.0209874	0.0220941	0.0229971	0.0237034	0.0242227	0.0245664	0.0247471	0.0247784	0.024674	0.024448	0.024114	0.0236854	0.0231747	0.0225941	0.0219547	0.021267	0.0205408	0.0197847	0.0190069	0.0182145	0.017414	0.0166113	0.0158115	0.0150189	0.0142376	0.0134709	0.0127216	0.0119922	0.0112846	0.0106005	0.00994104	0.00930725	0.00869978	0.00811904	0.00756523	0.00703836	0.00653825	0.00606457	0.00561689
-0.28	2.9547e-05	0.00297644	0.00587782	0.00869053	0.0113751	0.013897	0.0162278	0.0183457	0.0202355	0.0218884	0.0233014	0.0244768	0.025421	0.0261439	0.0266581	0.0269778	0.0271187	0.0270968	0.0269285	0.0266301	0.0262171	0.0257046	0.0251069	0.0244372	0.023708	0.0229306	0.0221153	0.0212718	0.0204084	0.0195329	0.0186521	0.0177719	0.0168976	0.0160338	0.0151846	0.0143532	0.0135426	0.012755	0.0119925	0.0112566	0.0105484	0.00986876	0.00921829	0.00859729	0.00800582	0.00744378	0.00691088	0.00640668	0.00593062
-0.27	3.33261e-05	0.00335648	0.00662454	0.00978551	0.0127922	0.0156041	0.0181885	0.0205211	0.022586	0.024375	0.0258871	0.0271273	0.0281054	0.0288348	0.0293317	0.029614	0.0297008	0.0296112	0.0293645	0.0289793	0.0284736	0.0278642	0.027167	0.0263967	0.0255668	0.0246895	0.0237761	0.0228366	0.02188	0.0209143	0.0199466	0.0189831	0.0180291	0.0170894	0.0161679	0.015268	0.0143925	0.0135438	0.0127235	0.0119333	0.011174	0.0104466	0.00975132	0.00908844	0.00845787	0.00785938	0.00729255	0.0067568	0.00625143
-0.26	3.76965e-05	0.00379579	0.00748659	0.0110469	0.0144202	0.0175585	0.0204242	0.0229907	0.0252418	0.0271709	0.0287801	0.0300781	0.0310791	0.0318013	0.0322653	0.0324935	0.0325088	0.0323342	0.031992	0.0315037	0.0308896	0.0301686	0.0293582	0.0284746	0.0275322	0.0265444	0.025523	0.0244786	0.0234207	0.0223575	0.0212963	0.0202435	0.0192045	0.018184	0.017186	0.0162137	0.0152699	0.0143568	0.0134761	0.0126291	0.0118166	0.0110394	0.0102976	0.00959128	0.00892025	0.0082841	0.00768226	0.007114	0.00657849
-0.25	4.27834e-05	0.00430684	0.00848787	0.0125084	0.0163	0.019806	0.0229834	0.0258033	0.0282503	0.0303207	0.032021	0.0333653	0.0343738	0.0350705	0.0354817	0.035635	0.035558	0.0352779	0.0348206	0.0342104	0.0334704	0.0326214	0.0316828	0.0306719	0.0296046	0.0284947	0.027355	0.0261964	0.0250287	0.0238604	0.0226991	0.0215509	0.0204215	0.0193154	0.0182366	0.0171881	0.0161726	0.0151922	0.0142483	0.0133422	0.0124745	0.0116456	0.0108556	0.0101044	0.00939168	0.00871675	0.0080789	0.00747727	0.00691086
-0.24	4.87486e-05	0.00490574	0.00965908	0.0142128	0.0184835	0.022404	0.0259255	0.0290177	0.0316674	0.0338757	0.0356558	0.0370292	0.0380238	0.0386711	0.0390045	0.0390575	0.0388634	0.0384538	0.0378586	0.0371055	0.0362199	0.035225	0.0341417	0.0329888	0.0317829	0.030539	0.0292701	0.0279875	0.0267015	0.0254205	0.0241521	0.0229026	0.0216773	0.0204809	0.019317	0.0181887	0.0170983	0.0160476	0.0150381	0.0140706	0.0131456	0.0122634	0.0114237	0.0106264	0.00987072	0.00915599	0.00848126	0.00784548	0.00724749
-0.23	5.58044e-05	0.00561359	0.0110402	0.0162154	0.0210366	0.0254243	0.0293238	0.032705	0.0355591	0.0378954	0.0397364	0.041114	0.042066	0.0426333	0.0428575	0.0427796	0.0424388	0.041872	0.0411131	0.0401932	0.0391404	0.0379799	0.0367343	0.0354235	0.034065	0.0326744	0.0312651	0.0298488	0.0284355	0.0270341	0.0256518	0.0242949	0.0229686	0.0216772	0.0204243	0.0192125	0.018044	0.0169204	0.0158429	0.0148119	0.0138279	0.0128907	0.0120001	0.0111553	0.0103558	0.00960035	0.00888798	0.00821739	0.00758725
-0.22	6.42353e-05	0.00645856	0.0126842	0.0185884	0.0240443	0.0289577	0.0332689	0.0369508	0.0400034	0.042448	0.0443208	0.0456676	0.046539	0.0469873	0.047064	0.0468184	0.0462965	0.0455406	0.0445889	0.0434758	0.0422321	0.0408849	0.0394582	0.0379727	0.036447	0.0348967	0.0333356	0.0317754	0.0302263	0.0286967	0.0271938	0.0257237	0.0242913	0.0229005	0.0215546	0.020256	0.0190066	0.0178076	0.0166598	0.0155636	0.0145189	0.0135254	0.0125825	0.0116894	0.0108451	0.0100482	0.00929758	0.00859165	0.00792891
-0.21	7.44308e-05	0.00747913	0.0146627	0.0214283	0.0276176	0.0331201	0.0378735	0.0418589	0.0450914	0.0476109	0.0494728	0.0507409	0.0514822	0.0517628	0.0516455	0.0511888	0.050446	0.0494648	0.0482879	0.0469529	0.0454928	0.0439364	0.0423087	0.0406314	0.0389231	0.0372	0.0354756	0.0337616	0.0320679	0.0304027	0.0287729	0.0271839	0.0256405	0.0241462	0.0227038	0.0213154	0.0199824	0.0187058	0.0174858	0.0163227	0.0152159	0.014165	0.0131689	0.0122266	0.0113368	0.0104979	0.0097085	0.00896683	0.00827116
-0.2	8.69382e-05	0.00872912	0.017075	0.0248661	0.0319038	0.0380608	0.0432782	0.0475543	0.0509294	0.0534709	0.0552607	0.0563863	0.0569344	0.0569871	0.0566203	0.055902	0.0548929	0.0536463	0.0522088	0.0506208	0.0489171	0.0471279	0.0452788	0.0433919	0.0414859	0.0395767	0.0376778	0.0358003	0.0339537	0.0321457	0.0303827	0.0286697	0.0270109	0.0254093	0.0238672	0.0223862	0.0209674	0.0196111	0.0183175	0.017086	0.0159162	0.0148068	0.0137568	0.0127646	0.0118288	0.0109475	0.010119	0.00934139	0.0086126
-0.19	0.000102551	0.0102861	0.0200617	0.0290831	0.0371007	0.0439734	0.0496581	0.0541863	0.0576387	0.0601226	0.0617557	0.062655	0.0629307	0.0626832	0.0620015	0.0609638	0.0596378	0.0580817	0.0563454	0.0544715	0.052496	0.0504497	0.0483585	0.0462443	0.0441255	0.0420175	0.039933	0.0378827	0.0358754	0.033918	0.0320162	0.0301745	0.0283963	0.0266841	0.0250395	0.0234637	0.0219571	0.0205197	0.019151	0.0178503	0.0166164	0.015448	0.0143435	0.0133011	0.012319	0.0113951	0.0105274	0.0097137	0.00895177
-0.18	0.000122463	0.0122661	0.0238289	0.0343369	0.043478	0.0511099	0.0572301	0.0619304	0.0653542	0.0676653	0.0690274	0.0695933	0.0694998	0.0688661	0.0677948	0.0663731	0.0646748	0.0627619	0.0606867	0.0584927	0.0562166	0.0538889	0.051535	0.0491762	0.04683	0.0445108	0.0422305	0.0399989	0.0378236	0.0357108	0.0336653	0.0316908	0.0297898	0.0279642	0.0262149	0.0245424	0.0229466	0.0214269	0.0199823	0.0186116	0.0173133	0.0160854	0.0149262	0.0138335	0.0128051	0.0118386	0.0109318	0.0100821	0.00928713
-0.17	0.000148554	0.01485	0.0286892	0.0410016	0.0514072	0.0597975	0.0662588	0.0709867	0.0742192	0.0761961	0.0771378	0.0772373	0.0766588	0.07554	0.0739953	0.0721192	0.0699895	0.0676705	0.065215	0.0626667	0.0600613	0.0574283	0.054792	0.0521721	0.0495848	0.0470432	0.0445579	0.0421372	0.0397877	0.0375144	0.0353211	0.0332103	0.031184	0.0292428	0.0273872	0.0256168	0.0239308	0.0223282	0.0208072	0.0193663	0.0180033	0.016716	0.0155022	0.0143593	0.0132847	0.0122759	0.0113301	0.0104448	0.0096171
-0.16	0.000183966	0.0183356	0.035137	0.049635	0.0614042	0.0704558	0.0770563	0.0815717	0.0843744	0.0857996	0.0861318	0.0856048	0.084408	0.082694	0.0805852	0.0781801	0.0755581	0.0727829	0.0699062	0.0669699	0.0640077	0.061047	0.0581098	0.0552138	0.0523733	0.0495994	0.0469009	0.0442847	0.0417559	0.039318	0.0369736	0.0347243	0.0325706	0.0305126	0.0285497	0.0266807	0.0249043	0.0232184	0.0216212	0.0201101	0.0186828	0.0173364	0.0160683	0.0148756	0.0137554	0.0127047	0.0117205	0.0108	0.00994005
-0.15	0.000234365	0.0232482	0.0439938	0.0610873	0.0741799	0.0836051	0.0899682	0.0938966	0.0959368	0.0965308	0.096025	0.0946872	0.0927245	0.0902973	0.0875301	0.0845206	0.0813456	0.0780656	0.0747287	0.0713729	0.0680286	0.0647198	0.0614654	0.0582803	0.0551761	0.0521618	0.0492438	0.0464271	0.0437151	0.0411098	0.0386124	0.0362229	0.033941	0.0317657	0.0296952	0.0277278	0.0258611	0.0240926	0.0224195	0.0208389	0.0193479	0.0179431	0.0166215	0.0153798	0.0142146	0.0131227	0.0121009	0.0111458	0.0102543
-0.14	0.000311095	0.0306026	0.0567014	0.0766691	0.0906833	0.0998413	0.10533	0.108127	0.108969	0.108393	0.106788	0.104439	0.101556	0.0982958	0.0947771	0.0910904	0.0873053	0.0834755	0.0796429	0.0758399	0.0720916	0.0684175	0.0648325	0.0613479	0.0579721	0.0547111	0.0515692	0.0485488	0.0456514	0.0428773	0.0402259	0.0376961	0.0352862	0.0329938	0.0308165	0.0287513	0.0267953	0.0249451	0.0231973	0.0215484	0.0199947	0.0185327	0.0171586	0.0158689	0.0146598	0.0135278	0.0124692	0.0114805	0.0105583
-0.13	0.000440658	0.0426148	0.0759299	0.0983547	0.112063	0.119732	0.123371	0.124314	0.123436	0.121312	0.118333	0.11477	0.110816	0.106609	0.102253	0.0978237	0.0933782	0.0889602	0.0846022	0.0803291	0.0761594	0.0721069	0.0681815	0.0643902	0.0607376	0.0572267	0.0538585	0.0506332	0.04755	0.0446072	0.0418025	0.0391333	0.0365964	0.0341885	0.0319058	0.0297446	0.0277008	0.0257706	0.0239496	0.0222339	0.0206192	0.0191014	0.0176764	0.0163401	0.0150884	0.0139174	0.0128232	0.0118021	0.0108502
-0.12	0.000702595	0.0650225	0.106715	0.128769	0.139365	0.143567	0.144062	0.142313	0.139159	0.135111	0.130498	0.125538	0.12038	0.11513	0.109865	0.104639	0.099494	0.094458	0.0895528	0.0847935	0.0801908	0.0757517	0.0714804	0.0673789	0.0634478	0.0596861	0.0560919	0.0526627	0.0493952	0.0462855	0.0433297	0.0405234	0.037862	0.0353409	0.0329553	0.0307004	0.0285714	0.0265634	0.0246716	0.0228912	0.0212175	0.0196459	0.0181717	0.0167905	0.0154978	0.0142894	0.0131611	0.0121087	0.0111284
-0.11	0.00149472	0.116024	0.157125	0.169994	0.172704	0.170946	0.166936	0.161702	0.155788	0.149506	0.143052	0.136551	0.13009	0.123726	0.117501	0.111444	0.105572	0.0999001	0.0944351	0.0891815	0.0841409	0.0793127	0.0746948	0.070284	0.066076	0.0620661	0.0582491	0.0546193	0.051171	0.0478982	0.044795	0.0418553	0.039073	0.0364423	0.0339573	0.031612	0.0294008	0.027318	0.0253581	0.0235157	0.0217856	0.0201624	0.0186413	0.0172172	0.0158855	0.0146415	0.0134807	0.0123987	0.0113913
-0.1	0.249899	0.239836	0.229816	0.219883	0.210078	0.200437	0.190993	0.181776	0.172808	0.16411	0.155696	0.147577	0.139759	0.132246	0.125037	0.118131	0.111525	0.105211	0.0991851	0.0934381	0.0879622	0.0827489	0.0777893	0.0730744	0.0685953	0.0643431	0.060309	0.0564846	0.0528613	0.049431	0.0461857	0.0431177	0.0402196	0.0374839	0.0349038	0.0324723	0.0301828	0.0280289	0.0260044	0.0241032	0.0223195	0.0206476	0.0190821	0.0176176	0.0162491	0.0149715	0.0137801	0.0126702	0.0116374
-0.09	0.498303	0.363608	0.302431	0.269662	0.24731	0.229758	0.214857	0.201636	0.189602	0.178478	0.168098	0.158358	0.149185	0.140525	0.132338	0.124592	0.117258	0.110314	0.103737	0.0975066	0.0916061	0.0860182	0.0807272	0.0757184	0.070978	0.0664929	0.0622508	0.0582401	0.0544498	0.0508695	0.0474893	0.0442997	0.0412919	0.0384571	0.0357873	0.0332746	0.0309115	0.0286908	0.0266056	0.0246493	0.0228155	0.0210981	0.0194912	0.017989	0.0165861	0.0152772	0.0140573	0.0129215	0.0118651
-0.08	0.499094	0.414492	0.352611	0.310551	0.280216	0.256621	0.237144	0.220383	0.205545	0.192157	0.17992	0.168634	0.15816	0.148397	0.139269	0.130713	0.12268	0.115129	0.108022	0.10133	0.0950238	0.0890788	0.0834726	0.0781849	0.073197	0.0684918	0.0640537	0.0598678	0.0559209	0.0522001	0.0486937	0.0453906	0.0422805	0.0393535	0.0366003	0.0340123	0.031581	0.0292985	0.0271573	0.0251501	0.0232701	0.0215107	0.0198656	0.0183287	0.0168943	0.0155567	0.0143107	0.0131511	0.012073
-0.07	0.499354	0.4367	0.383004	0.340394	0.306785	0.27958	0.256842	0.237294	0.22011	0.204752	0.190853	0.178161	0.166491	0.155705	0.145699	0.136386	0.127699	0.119579	0.111978	0.104853	0.0981677	0.0918898	0.0859903	0.0804434	0.0752261	0.0703173	0.0656979	0.0613506	0.0572593	0.0534093	0.0497872	0.0463801	0.0431764	0.0401652	0.037336	0.0346793	0.0321859	0.0298472	0.0276551	0.0256018	0.0236799	0.0218825	0.0202028	0.0186346	0.0171716	0.0158081	0.0145384	0.0133574	0.0122598
-0.06	0.499481	0.448423	0.401667	0.361256	0.327108	0.298213	0.273458	0.251924	0.232923	0.215953	0.200646	0.186732	0.174005	0.162306	0.151508	0.141511	0.132229	0.123593	0.115541	0.108023	0.100993	0.0944127	0.088247	0.0824654	0.0770404	0.0719476	0.0671648	0.062672	0.0584509	0.054485	0.050759	0.0472588	0.0439714	0.0408848	0.0379878	0.0352699	0.0327212	0.0303325	0.0280951	0.0260008	0.0240418	0.0222106	0.0205004	0.0189043	0.0174161	0.0160296	0.0147391	0.0135391	0.0124243
-0.05	0.499554	0.455389	0.413616	0.375735	0.342201	0.312774	0.286927	0.264094	0.243773	0.225555	0.209112	0.194183	0.18056	0.168075	0.156593	0.145998	0.136195	0.127104	0.118656	0.110792	0.103459	0.0966121	0.0902124	0.0842245	0.0786173	0.0733632	0.0684373	0.0638173	0.0594828	0.0554157	0.0515992	0.0480179	0.0446578	0.0415058	0.0385499	0.0357789	0.0331823	0.0307503	0.0284738	0.0263441	0.0243529	0.0224927	0.020756	0.019136	0.017626	0.0162198	0.0149113	0.013695	0.0125654
-0.04	0.499599	0.459801	0.421495	0.385769	0.353167	0.323782	0.297429	0.273805	0.25258	0.233445	0.216127	0.200393	0.186045	0.172916	0.160864	0.14977	0.13953	0.130057	0.121275	0.113118	0.105528	0.0984568	0.0918594	0.0856974	0.0799366	0.0745466	0.0695003	0.0647733	0.0603436	0.0561916	0.0522992	0.04865	0.0452289	0.0420222	0.0390171	0.0362018	0.0335653	0.0310972	0.0287881	0.0266288	0.024611	0.0227265	0.0209679	0.019328	0.0177999	0.0163773	0.0150539	0.0138241	0.0126822
-0.03	0.499628	0.462654	0.42671	0.392618	0.360897	0.331769	0.305235	0.281162	0.25935	0.239575	0.221621	0.205283	0.190381	0.176751	0.164254	0.152766	0.14218	0.132403	0.123355	0.114964	0.107171	0.0999201	0.0931651	0.0868644	0.0809813	0.0754831	0.0703409	0.0655288	0.0610236	0.0568042	0.0528515	0.0491485	0.0456792	0.0424292	0.0393852	0.0365348	0.0338667	0.0313702	0.0290353	0.0268527	0.0248138	0.0229103	0.0211344	0.0194788	0.0179365	0.0165009	0.0151659	0.0139254	0.0127738
-0.02	0.499647	0.464445	0.43003	0.397063	0.366019	0.337168	0.310605	0.286296	0.264127	0.243939	0.225556	0.208803	0.193511	0.179527	0.16671	0.154939	0.144103	0.134106	0.124864	0.116304	0.108362	0.100981	0.0941112	0.0877096	0.0817375	0.0761607	0.0709489	0.0660751	0.0615149	0.0572466	0.0532504	0.0495083	0.0460041	0.0427228	0.0396506	0.0367749	0.034084	0.0315668	0.0292134	0.027014	0.0249599	0.0230426	0.0212542	0.0195873	0.0180348	0.0165899	0.0152464	0.0139983	0.0128397
-0.01	0.499657	0.465436	0.43188	0.399568	0.368942	0.340288	0.313743	0.289325	0.266967	0.246548	0.227919	0.210923	0.195401	0.181205	0.168198	0.156256	0.145268	0.135138	0.125779	0.117116	0.109084	0.101623	0.0946843	0.0882214	0.0821953	0.0765708	0.0713168	0.0664055	0.0618121	0.0575141	0.0534914	0.0497258	0.0462004	0.0429001	0.0398109	0.0369199	0.0342151	0.0316855	0.0293208	0.0271113	0.025048	0.0231224	0.0213265	0.0196528	0.018094	0.0166435	0.015295	0.0140422	0.0128795
0	0.49966	0.465753	0.432475	0.400377	0.369892	0.341308	0.314775	0.290325	0.267908	0.247415	0.228707	0.211631	0.196034	0.181767	0.168696	0.156697	0.145658	0.135484	0.126086	0.117388	0.109326	0.101839	0.0948762	0.0883928	0.0823485	0.076708	0.0714399	0.0665161	0.0619115	0.0576036	0.0535721	0.0497985	0.046266	0.0429594	0.0398645	0.0369683	0.034259	0.0317252	0.0293568	0.0271439	0.0250775	0.0231491	0.0213507	0.0196746	0.0181138	0.0166615	0.0153112	0.0140569	0.0128927
0.01	0.499657	0.465436	0.43188	0.399568	0.368942	0.340288	0.313743	0.289325	0.266967	0.246548	0.227919	0.210923	0.195401	0.181205	0.168198	0.156256	0.145268	0.135138	0.125779	0.117116	0.109084	0.101623	0.0946843	0.0882214	0.0821953	0.0765708	0.0713168	0.0664055	0.0618121	0.0575141	0.0534914	0.0497258	0.0462004	0.0429001	0.0398109	0.0369199	0.0342151	0.0316855	0.0293208	0.0271113	0.025048	0.0231224	0.0213265	0.0196528	0.018094	0.0166435	0.015295	0.0140422	0.0128795
0.02	0.499647	0.464445	0.43003	0.397063	0.366019	0.337168	0.310605	0.286296	0.264127	0.243939	0.225556	0.208803	0.193511	0.179527	0.16671	0.154939	0.144103	0.134106	0.124864	0.116304	0.108362	0.100981	0.0941112	0.0877096	0.0817375	0.0761607	0.0709489	0.0660751	0.0615149	0.0572466	0.0532504	0.0495083	0.0460041	0.0427228	0.0396506	0.0367749	0.034084	0.0315668	0.0292134	0.027014	0.0249599	0.0230426	0.0212542	0.0195873	0.0180348	0.0165899	0.0152464	0.0139983	0.0128397
0.03	0.499628	0.462654	0.42671	0.392618	0.360897	0.331769	0.305235	0.281162	0.25935	0.239575	0.221621	0.205283	0.190381	0.176751	0.164254	0.152766	0.14218	0.132403	0.123355	0.114964	0.107171	0.0999201	0.0931651	0.0868644	0.0809813	0.0754831	0.0703409	0.0655288	0.0610236	0.0568042	0.0528515	0.0491485	0.0456792	0.0424292	0.0393852	0.0365348	0.0338667	0.0313702	0.0290353	0.0268527	0.0248138	0.0229103	0.0211344	0.0194788	0.0179365	0.0165009	0.0151659	0.0139254	0.0127738
0.04	0.499599	0.459801	0.421495	0.385769	0.353167	0.323782	0.297429	0.273805	0.25258	0.233445	0.216127	0.200393	0.186045	0.172916	0.160864	0.14977	0.13953	0.130057	0.121275	0.113118	0.105528	0.0984568	0.0918594	0.0856974	0.0799366	0.0745466	0.0695003	0.0647733	0.0603436	0.0561916	0.0522992	0.04865	0.0452289	0.0420222	0.0390171	0.0362018	0.0335653	0.0310972	0.0287881	0.0266288	0.024611	0.0227265	0.0209679	0.019328	0.0177999	0.0163773	0.0150539	0.0138241	0.0126822
0.05	0.499554	0.455389	0.413616	0.375735	0.342201	0.312774	0.286927	0.264094	0.243773	0.225555	0.209112	0.194183	0.18056	0.168075	0.156593	0.145998	0.136195	0.127104	0.118656	0.110792	0.103459	0.0966121	0.0902124	0.0842245	0.0786173	0.0733632	0.0684373	0.0638173	0.0594828	0.0554157	0.0515992	0.0480179	0.0446578	0.0415058	0.0385499	0.0357789	0.0331823	0.0307503	0.0284738	0.0263441	0.0243529	0.0224927	0.020756	0.019136	0.017626	0.0162198	0.0149113	0.013695	0.0125654
0.06	0.499481	0.448423	0.401667	0.361256	0.327108	0.298213	0.273458	0.251924	0.232923	0.215953	0.200646	0.186732	0.174005	0.162306	0.151508	0.141511	0.132229	0.123593	0.115541	0.108023	0.100993	0.0944127	0.088247	0.0824654	0.0770404	0.0719476	0.0671648	0.062672	0.0584509	0.054485	0.050759	0.0472588	0.0439714	0.0408848	0.0379878	0.0352699	0.0327212	0.0303325	0.0280951	0.0260008	0.0240418	0.0222106	0.0205004	0.0189043	0.0174161	0.0160296	0.0147391	0.0135391	0.0124243
0.07	0.499354	0.4367	0.383004	0.340394	0.306785	0.27958	0.256842	0.237294	0.22011	0.204752	0.190853	0.178161	0.166491	0.155705	0.145699	0.136386	0.127699	0.119579	0.111978	0.104853	0.0981677	0.0918898	0.0859903	0.0804434	0.0752261	0.0703173	0.0656979	0.0613506	0.0572593	0.0534093	0.0497872	0.0463801	0.0431764	0.0401652	0.037336	0.0346793	0.0321859	0.0298472	0.0276551	0.0256018	0.0236799	0.0218825	0.0202028	0.0186346	0.0171716	0.0158081	0.0145384	0.0133574	0.0122598
0.08	0.499094	0.414492	0.352611	0.310551	0.280216	0.256621	0.237144	0.220383	0.205545	0.192157	0.17992	0.168634	0.15816	0.148397	0.139269	0.130713	0.12268	0.115129	0.108022	0.10133	0.0950238	0.0890788	0.0834726	0.0781849	0.073197	0.0684918	0.0640537	0.0598678	0.0559209	0.0522001	0.0486937	0.0453906	0.0422805	0.0393535	0.0366003	0.0340123	0.031581	0.0292985	0.0271573	0.0251501	0.0232701	0.0215107	0.0198656	0.0183287	0.0168943	0.0155567	0.0143107	0.0131511	0.012073
0.09	0.498303	0.363608	0.302431	0.269662	0.24731	0.229758	0.214857	0.201636	0.189602	0.178478	0.168098	0.158358	0.149185	0.140525	0.132338	0.124592	0.117258	0.110314	0.103737	0.0975066	0.0916061	0.0860182	0.0807272	0.0757184	0.070978	0.0664929	0.0622508	0.0582401	0.0544498	0.0508695	0.0474893	0.0442997	0.0412919	0.0384571	0.0357873	0.0332746	0.0309115	0.0286908	0.0266056	0.0246493	0.0228155	0.0210981	0.0194912	0.017989	0.0165861	0.0152772	0.0140573	0.0129215	0.0118651
0.1	0.249899	0.239836	0.229816	0.219883	0.210078	0.200437	0.190993	0.181776	0.172808	0.16411	0.155696	0.147577	0.139759	0.132246	0.125037	0.118131	0.111525	0.105211	0.0991851	0.0934381	0.0879622	0.0827489	0.0777893	0.0730744	0.0685953	0.0643431	0.060309	0.0564846	0.0528613	0.049431	0.0461857	0.0431177	0.0402196	0.0374839	0.0349038	0.0324723	0.0301828	0.0280289	0.0260044	0.0241032	0.0223195	0.0206476	0.0190821	0.0176176	0.0162491	0.0149715	0.0137801	0.0126702	0.0116374
0.11	0.00149472	0.116024	0.157125	0.169994	0.172704	0.170946	0.166936	0.161702	0.155788	0.149506	0.143052	0.136551	0.13009	0.123726	0.117501	0.111444	0.105572	0.0999001	0.0944351	0.0891815	0.0841409	0.0793127	0.0746948	0.070284	0.066076	0.0620661	0.0582491	0.0546193	0.051171	0.0478982	0.044795	0.0418553	0.039073	0.0364423	0.0339573	0.031612	0.0294008	0.027318	0.0253581	0.0235157	0.0217856	0.0201624	0.0186413	0.0172172	0.0158855	0.0146415	0.0134807	0.0123987	0.0113913
0.12	0.000702595	0.0650225	0.106715	0.128769	0.139365	0.143567	0.144062	0.142313	0.139159	0.135111	0.130498	0.125538	0.12038	0.11513	0.109865	0.104639	0.099494	0.094458	0.0895528	0.0847935	0.0801908	0.0757517	0.0714804	0.0673789	0.0634478	0.0596861	0.0560919	0.0526627	0.0493952	0.0462855	0.0433297	0.0405234	0.037862	0.0353409	0.0329553	0.0307004	0.0285714	0.0265634	0.0246716	0.0228912	0.0212175	0.0196459	0.0181717	0.0167905	0.0154978	0.0142894	0.0131611	0.0121087	0.0111284
0.13	0.000440658	0.0426148	0.0759299	0.0983547	0.112063	0.119732	0.123371	0.124314	0.123436	0.121312	0.118333	0.11477	0.110816	0.106609	0.102253	0.0978237	0.0933782	0.0889602	0.0846022	0.0803291	0.0761594	0.0721069	0.0681815	0.0643902	0.0607376	0.0572267	0.0538585	0.0506332	0.04755	0.0446072	0.0418025	0.0391333	0.0365964	0.0341885	0.0319058	0.0297446	0.0277008	0.0257706	0.0239496	0.0222339	0.0206192	0.0191014	0.0176764	0.0163401	0.0150884	0.0139174	0.0128232	0.0118021	0.0108502
0.14	0.000311095	0.0306026	0.0567014	0.0766691	0.0906833	0.0998413	0.10533	0.108127	0.108969	0.108393	0.106788	0.104439	0.101556	0.0982958	0.0947771	0.0910904	0.0873053	0.0834755	0.0796429	0.0758399	0.0720916	0.0684175	0.0648325	0.0613479	0.0579721	0.0547111	0.0515692	0.0485488	0.0456514	0.0428773	0.0402259	0.0376961	0.0352862	0.0329938	0.0308165	0.0287513	0.0267953	0.0249451	0.0231973	0.0215484	0.0199947	0.0185327	0.0171586	0.0158689	0.0146598	0.0135278	0.0124692	0.0114805	0.0105583
0.15	0.000234365	0.0232482	0.0439938	0.0610873	0.0741799	0.0836051	0.0899682	0.0938966	0.0959368	0.0965308	0.096025	0.0946872	0.0927245	0.0902973	0.0875301	0.0845206	0.0813456	0.0780656	0.0747287	0.0713729	0.0680286	0.0647198	0.0614654	0.0582803	0.0551761	0.0521618	0.0492438	0.0464271	0.0437151	0.0411098	0.0386124	0.0362229	0.033941	0.0317657	0.0296952	0.0277278	0.0258611	0.0240926	0.0224195	0.0208389	0.0193479	0.0179431	0.0166215	0.0153798	0.0142146	0.0131227	0.0121009	0.0111458	0.0102543
0.16	0.000183966	0.0183356	0.035137	0.049635	0.0614042	0.0704558	0.0770563	0.0815717	0.0843744	0.0857996	0.0861318	0.0856048	0.084408	0.082694	0.0805852	0.0781801	0.0755581	0.0727829	0.0699062	0.0669699	0.0640077	0.061047	0.0581098	0.0552138	0.0523733	0.0495994	0.0469009	0.0442847	0.0417559	0.039318	0.0369736	0.0347243	0.0325706	0.0305126	0.0285497	0.0266807	0.0249043	0.0232184	0.0216212	0.0201101	0.0186828	0.0173364	0.0160683	0.0148756	0.0137554	0.0127047	0.0117205	0.0108	0.00994005
0.17	0.000148554	0.01485	0.0286892	0.0410016	0.0514072	0.0597975	0.0662588	0.0709867	0.0742192	0.0761961	0.0771378	0.0772373	0.0766588	0.07554	0.0739953	0.0721192	0.0699895	0.0676705	0.065215	0.0626667	0.0600613	0.0574283	0.054792	0.0521721	0.0495848	0.0470432	0.0445579	0.0421372	0.0397877	0.0375144	0.0353211	0.0332103	0.031184	0.0292428	0.0273872	0.0256168	0.0239308	0.0223282	0.0208072	0.0193663	0.0180033	0.016716	0.0155022	0.0143593	0.0132847	0.0122759	0.0113301	0.0104448	0.0096171
0.18	0.000122463	0.0122661	0.0238289	0.0343369	0.043478	0.0511099	0.0572301	0.0619304	0.0653542	0.0676653	0.0690274	0.0695933	0.0694998	0.0688661	0.0677948	0.0663731	0.0646748	0.0627619	0.0606867	0.0584927	0.0562166	0.0538889	0.051535	0.0491762	0.04683	0.0445108	0.0422305	0.0399989	0.0378236	0.0357108	0.0336653	0.0316908	0.0297898	0.0279642	0.0262149	0.0245424	0.0229466	0.0214269	0.0199823	0.0186116	0.0173133	0.0160854	0.0149262	0.0138335	0.0128051	0.0118386	0.0109318	0.0100821	0.00928713
0.19	0.000102551	0.0102861	0.0200617	0.0290831	0.0371007	0.0439734	0.0496581	0.0541863	0.0576387	0.0601226	0.0617557	0.062655	0.0629307	0.0626832	0.0620015	0.0609638	0.0596378	0.0580817	0.0563454	0.0544715	0.052496	0.0504497	0.0483585	0.0462443	0.0441255	0.0420175	0.039933	0.0378827	0.0358754	0.033918	0.0320162	0.0301745	0.0283963	0.0266841	0.0250395	0.0234637	0.0219571	0.0205197	0.019151	0.0178503	0.0166164	0.015448	0.0143435	0.0133011	0.012319	0.0113951	0.0105274	0.0097137	0.00895177
0.2	8.69382e-05	0.00872912	0.017075	0.0248661	0.0319038	0.0380608	0.0432782	0.0475543	0.0509294	0.0534709	0.0552607	0.0563863	0.0569344	0.0569871	0.0566203	0.055902	0.0548929	0.0536463	0.0522088	0.0506208	0.0489171	0.0471279	0.0452788	0.0433919	0.0414859	0.0395767	0.0376778	0.0358003	0.0339537	0.0321457	0.0303827	0.0286697	0.0270109	0.0254093	0.0238672	0.0223862	0.0209674	0.0196111	0.0183175	0.017086	0.0159162	0.0148068	0.0137568	0.0127646	0.0118288	0.0109475	0.010119	0.00934139	0.0086126
0.21	7.44308e-05	0.00747913	0.0146627	0.0214283	0.0276176	0.0331201	0.0378735	0.0418589	0.0450914	0.0476109	0.0494728	0.0507409	0.0514822	0.0517628	0.0516455	0.0511888	0.050446	0.0494648	0.0482879	0.0469529	0.0454928	0.0439364	0.0423087	0.0406314	0.0389231	0.0372	0.0354756	0.0337616	0.0320679	0.0304027	0.0287729	0.0271839	0.0256405	0.0241462	0.0227038	0.0213154	0.0199824	0.0187058	0.0174858	0.0163227	0.0152159	0.014165	0.0131689	0.0122266	0.0113368	0.0104979	0.0097085	0.00896683	0.00827116
0.22	6.42353e-05	0.00645856	0.0126842	0.0185884	0.0240443	0.0289577	0.0332689	0.0369508	0.0400034	0.042448	0.0443208	0.0456676	0.046539	0.0469873	0.047064	0.0468184	0.0462965	0.0455406	0.0445889	0.0434758	0.0422321	0.0408849	0.0394582	0.0379727	0.036447	0.0348967	0.0333356	0.0317754	0.0302263	0.0286967	0.0271938	0.0257237	0.0242913	0.0229005	0.0215546	0.020256	0.0190066	0.0178076	0.0166598	0.0155636	0.0145189	0.0135254	0.0125825	0.0116894	0.0108451	0.0100482	0.00929758	0.00859165	0.00792891
0.23	5.58044e-05	0.00561359	0.0110402	0.0162154	0.0210366	0.0254243	0.0293238	0.032705	0.0355591	0.0378954	0.0397364	0.041114	0.042066	0.0426333	0.0428575	0.0427796	0.0424388	0.041872	0.0411131	0.0401932	0.0391404	0.0379799	0.0367343	0.0354235	0.034065	0.0326744	0.0312651	0.0298488	0.0284355	0.0270341	0.0256518	0.0242949	0.0229686	0.0216772	0.0204243	0.0192125	0.018044	0.0169204	0.0158429	0.0148119	0.0138279	0.0128907	0.0120001	0.0111553	0.0103558	0.00960035	0.00888798	0.00821739	0.00758725
0.24	4.87486e-05	0.00490574	0.00965908	0.0142128	0.0184835	0.022404	0.0259255	0.0290177	0.0316674	0.0338757	0.0356558	0.0370292	0.0380238	0.0386711	0.0390045	0.0390575	0.0388634	0.0384538	0.0378586	0.0371055	0.0362199	0.035225	0.0341417	0.0329888	0.0317829	0.030539	0.0292701	0.0279875	0.0267015	0.0254205	0.0241521	0.0229026	0.0216773	0.0204809	0.019317	0.0181887	0.0170983	0.0160476	0.0150381	0.0140706	0.0131456	0.0122634	0.0114237	0.0106264	0.00987072	0.00915599	0.00848126	0.00784548	0.00724749
0.25	4.27834e-05	0.00430684	0.00848787	0.0125084	0.0163	0.019806	0.0229834	0.0258033	0.0282503	0.0303207	0.032021	0.0333653	0.0343738	0.0350705	0.0354817	0.035635	0.035558	0.0352779	0.0348206	0.0342104	0.0334704	0.0326214	0.0316828	0.0306719	0.0296046	0.0284947	0.027355	0.0261964	0.0250287	0.0238604	0.0226991	0.0215509	0.0204215	0.0193154	0.0182366	0.0171881	0.0161726	0.0151922	0.0142483	0.0133422	0.0124745	0.0116456	0.0108556	0.0101044	0.00939168	0.00871675	0.0080789	0.00747727	0.00691086
0.26	3.76965e-05	0.00379579	0.00748659	0.0110469	0.0144202	0.0175585	0.0204242	0.0229907	0.0252418	0.0271709	0.0287801	0.0300781	0.0310791	0.0318013	0.0322653	0.0324935	0.0325088	0.0323342	0.031992	0.0315037	0.0308896	0.0301686	0.0293582	0.0284746	0.0275322	0.0265444	0.025523	0.0244786	0.0234207	0.0223575	0.0212963	0.0202435	0.0192045	0.018184	0.017186	0.0162137	0.0152699	0.0143568	0.0134761	0.0126291	0.0118166	0.0110394	0.0102976	0.00959128	0.00892025	0.0082841	0.00768226	0.007114	0.00657849
0.27	3.33261e-05	0.00335648	0.00662454	0.00978551	0.0127922	0.0156041	0.0181885	0.0205211	0.022586	0.024375	0.0258871	0.0271273	0.0281054	0.0288348	0.0293317	0.029614	0.0297008	0.0296112	0.0293645	0.0289793	0.0284736	0.0278642	0.027167	0.0263967	0.0255668	0.0246895	0.0237761	0.0228366	0.02188	0.0209143	0.0199466	0.0189831	0.0180291	0.0170894	0.0161679	0.015268	0.0143925	0.0135438	0.0127235	0.0119333	0.011174	0.0104466	0.00975132	0.00908844	0.00845787	0.00785938	0.00729255	0.0067568	0.00625143
0.28	2.9547e-05	0.00297644	0.00587782	0.00869053	0.0113751	0.013897	0.0162278	0.0183457	0.0202355	0.0218884	0.0233014	0.0244768	0.025421	0.0261439	0.0266581	0.0269778	0.0271187	0.0270968	0.0269285	0.0266301	0.0262171	0.0257046	0.0251069	0.0244372	0.023708	0.0229306	0.0221153	0.0212718	0.0204084	0.0195329	0.0186521	0.0177719	0.0168976	0.0160338	0.0151846	0.0143532	0.0135426	0.012755	0.0119925	0.0112566	0.0105484	0.00986876	0.00921829	0.00859729	0.00800582	0.00744378	0.00691088	0.00640668	0.00593062
0.29	2.62608e-05	0.00264585	0.00522753	0.00773526	0.0101357	0.0123996	0.0145021	0.0164237	0.0181503	0.0196729	0.0209874	0.0220941	0.0229971	0.0237034	0.0242227	0.0245664	0.0247471	0.0247784	0.024674	0.024448	0.024114	0.0236854	0.0231747	0.0225941	0.0219547	0.021267	0.0205408	0.0197847	0.0190069	0.0182145	0.017414	0.0166113	0.0158115	0.0150189	0.0142376	0.0134709	0.0127216	0.0119922	0.0112846	0.0106005	0.00994104	0.00930725	0.00869978	0.00811904	0.00756523	0.00703836	0.00653825	0.00606457	0.00561689
0.3	2.33892e-05	0.00235687	0.00465857	0.00689816	0.00904746	0.0110813	0.0129782	0.0147209	0.0162962	0.0176955	0.0189139	0.0199505	0.0208075	0.02149	0.0220052	0.0223621	0.0225711	0.0226434	0.0225906	0.0224247	0.0221577	0.0218011	0.0213664	0.0208642	0.0203048	0.0196977	0.0190518	0.0183752	0.0176755	0.0169595	0.0162334	0.0155025	0.0147719	0.0140459	0.0133283	0.0126224	0.011931	0.0112566	0.0106011	0.00996621	0.00935324	0.00876321	0.00819687	0.00765473	0.00713708	0.00664402	0.00617549	0.00573127	0.005311
0.31	2.08691e-05	0.00210319	0.00415871	0.00616176	0.00808836	0.00991692	0.0116288	0.0132085	0.0146442	0.0159276	0.0170536	0.0180204	0.0188289	0.0194824	0.0199866	0.0203484	0.0205763	0.0206794	0.0206677	0.0205514	0.0203408	0.0200461	0.0196774	0.0192441	0.0187557	0.0182206	0.017647	0.0170426	0.0164141	0.0157681	0.0151103	0.0144459	0.0137796	0.0131156	0.0124576	0.0118087	0.0111718	0.0105492	0.009943	0.00935479	0.00878596	0.00823759	0.00771048	0.00720523	0.00672219	0.00626156	0.00582336	0.00540746	0.0050136
0.32	1.86492e-05	0.00187968	0.00371797	0.0055117	0.00724039	0.00888543	0.0104306	0.0118622	0.0131695	0.0143447	0.0153827	0.0162811	0.0170399	0.0176613	0.0181494	0.0185096	0.0187488	0.0188745	0.0188952	0.0188194	0.0186561	0.0184143	0.0181026	0.0177298	0.0173041	0.0168332	0.0163247	0.0157854	0.0152217	0.0146397	0.0140447	0.0134416	0.0128348	0.0122285	0.011626	0.0110304	0.0104446	0.00987082	0.00931105	0.00876697	0.00823996	0.00773114	0.00724135	0.00677125	0.00632126	0.00589164	0.00548248	0.00509374	0.00472524
0.33	1.66871e-05	0.00168209	0.00332811	0.00493611	0.00648852	0.00796928	0.00936421	0.0106613	0.0118508	0.0129254	0.0138802	0.0147125	0.0154217	0.016009	0.0164773	0.0168311	0.0170756	0.0172172	0.0172628	0.0172199	0.0170961	0.0168992	0.0166369	0.0163169	0.0159465	0.0155328	0.0150825	0.014602	0.0140971	0.0135734	0.0130359	0.0124892	0.0119375	0.0113845	0.0108337	0.0102879	0.00974988	0.00922185	0.00870577	0.0082033	0.00771581	0.00724443	0.00679005	0.00635335	0.00593482	0.00553477	0.00515335	0.00479059	0.00444638
0.34	1.4948e-05	0.00150691	0.00298229	0.00442509	0.0058202	0.00715369	0.00841319	0.00958808	0.0106696	0.0116511	0.0125278	0.0132969	0.0139572	0.0145095	0.0149558	0.0152993	0.0155445	0.0156964	0.0157609	0.0157444	0.0156533	0.0154945	0.0152747	0.0150007	0.0146791	0.0143161	0.013918	0.0134903	0.0130387	0.012568	0.0120831	0.0115881	0.0110871	0.0105835	0.0100806	0.00958117	0.00908776	0.00860256	0.00812747	0.00766412	0.00721388	0.00677786	0.00635699	0.00595196	0.0055633	0.00519137	0.00483638	0.0044984	0.00417739
0.35	1.34025e-05	0.00135122	0.00267478	0.00397032	0.00522479	0.00642611	0.00756346	0.00862744	0.00961025	0.0105057	0.0113094	0.0120184	0.0126315	0.0131486	0.0135713	0.0139019	0.014144	0.0143019	0.0143803	0.0143847	0.0143206	0.0141939	0.0140106	0.0137766	0.0134978	0.0131798	0.0128281	0.012448	0.0120444	0.011622	0.011185	0.0107374	0.010283	0.009825	0.00936645	0.00891005	0.00845819	0.00801298	0.00757626	0.00714962	0.00673439	0.00633169	0.00594244	0.00556736	0.005207	0.00486176	0.00453187	0.00421748	0.00391858
0.36	1.2026e-05	0.00121252	0.00240073	0.00356477	0.00469332	0.00577588	0.00680297	0.00776629	0.00865888	0.00947512	0.0102108	0.0108632	0.0114307	0.0119132	0.0123114	0.0126274	0.0128637	0.013024	0.0131122	0.0131328	0.0130908	0.0129911	0.0128391	0.0126398	0.0123985	0.0121203	0.01181	0.0114725	0.0111123	0.0107335	0.0103402	0.00993595	0.00952428	0.00910825	0.00869069	0.00827415	0.0078609	0.00745295	0.00705207	0.00665978	0.0062774	0.00590602	0.00554655	0.00519972	0.0048661	0.00454612	0.00424004	0.00394803	0.00367015
0.37	1.07976e-05	0.00108874	0.00215605	0.00320244	0.00421808	0.00519383	0.00612136	0.00699334	0.00780356	0.00854692	0.00921954	0.00981871	0.0103429	0.0107915	0.0111651	0.0114651	0.0116937	0.0118535	0.0119481	0.0119813	0.0119572	0.0118801	0.0117547	0.0115854	0.011377	0.0111339	0.0108605	0.0105611	0.0102399	0.00990062	0.00954696	0.0091823	0.0088098	0.00843235	0.00805259	0.00767291	0.00729546	0.00692214	0.00655466	0.00619446	0.00584282	0.00550081	0.00516933	0.0048491	0.00454069	0.00424456	0.00396099	0.00369019	0.00343224
0.38	9.69941e-06	0.000978066	0.00193721	0.00287821	0.0037925	0.00467208	0.00550967	0.00629877	0.00703383	0.00771027	0.0083245	0.00887394	0.00935701	0.00977303	0.0101222	0.0104056	0.0106248	0.0107821	0.0108805	0.010923	0.0109132	0.0108549	0.0107521	0.0106088	0.0104291	0.0102169	0.00997626	0.00971101	0.00942484	0.00912125	0.00880359	0.00847496	0.00813827	0.00779621	0.00745124	0.00710558	0.00676127	0.00642009	0.00608366	0.00575338	0.00543046	0.00511594	0.00481069	0.00451544	0.00423076	0.00395709	0.00369477	0.003444	0.00320491
0.39	8.71626e-06	0.000878974	0.00174122	0.00258767	0.00341087	0.00420382	0.00496011	0.00567401	0.00634056	0.00695563	0.00751592	0.00801903	0.00846337	0.00884817	0.00917344	0.00943985	0.00964872	0.00980191	0.00990176	0.00995099	0.00995262	0.00990992	0.00982632	0.00970536	0.00955063	0.00936569	0.00915409	0.00891928	0.00866458	0.00839319	0.00810813	0.00781228	0.00750829	0.00719865	0.00688563	0.00657132	0.00625761	0.0059462	0.0056386	0.00533614	0.00503999	0.00475114	0.00447044	0.0041986	0.00393619	0.00368366	0.00344134	0.00320947	0.00298819
0.4	7.83492e-06	0.000790135	0.00156545	0.002327	0.00306827	0.00378312	0.00446591	0.00511158	0.00571569	0.00627454	0.00678512	0.00724518	0.00765318	0.0080083	0.00831037	0.00855985	0.00875774	0.00890556	0.00900523	0.00905904	0.00906959	0.00903969	0.00897231	0.00887057	0.00873761	0.00857661	0.00839072	0.00818303	0.00795655	0.00771415	0.0074586	0.00719251	0.00691832	0.00663832	0.00635462	0.00606914	0.00578366	0.00549977	0.00521888	0.00494226	0.00467101	0.00440609	0.00414832	0.00389838	0.00365683	0.00342413	0.00320061	0.00298651	0.002782
0.41	7.04397e-06	0.0007104	0.00140766	0.00209289	0.0027604	0.00340481	0.00402113	0.00460488	0.00515213	0.00565953	0.00612436	0.00654453	0.00691856	0.0072456	0.00752539	0.00775818	0.00794476	0.00808632	0.00818447	0.00824114	0.00825853	0.00823907	0.00818535	0.00810008	0.00798605	0.00784606	0.00768291	0.00749937	0.00729815	0.00708184	0.00685295	0.00661385	0.00636679	0.00611385	0.00585699	0.00559799	0.0053385	0.00507999	0.00482381	0.00457113	0.00432302	0.00408036	0.00384396	0.00361446	0.00339243	0.00317829	0.0029724	0.002775	0.00258626
0.42	6.33346e-06	0.00063877	0.00126587	0.00188246	0.00248353	0.00306435	0.00362054	0.00414813	0.00464361	0.00510398	0.00552676	0.00591004	0.00625241	0.00655303	0.00681155	0.00702809	0.00720323	0.00733794	0.00743354	0.00749166	0.00751417	0.00750317	0.00746091	0.00738974	0.00729213	0.00717054	0.00702749	0.00686543	0.00668679	0.00649393	0.00628909	0.00607444	0.00585203	0.00562378	0.00539146	0.00515674	0.00492113	0.00468602	0.00445265	0.00422213	0.00399545	0.00377347	0.00355695	0.00334651	0.00314268	0.0029459	0.0027565	0.00257475	0.00240082
0.43	5.69471e-06	0.000574369	0.00113837	0.00169316	0.00223434	0.00275776	0.00325955	0.00373619	0.00418456	0.00460197	0.00498617	0.0053354	0.00564836	0.0059242	0.00616253	0.00636338	0.00652717	0.00665465	0.00674694	0.00680539	0.0068316	0.00682738	0.00679467	0.00673554	0.00665215	0.00654669	0.00642136	0.00627839	0.00611992	0.00594809	0.00576494	0.00557241	0.00537238	0.00516659	0.00495669	0.0047442	0.00453051	0.00431692	0.00410457	0.00389452	0.00368768	0.00348488	0.00328681	0.0030941	0.00290723	0.00272664	0.00255265	0.00238554	0.00222547
0.44	5.12009e-06	0.00051643	0.00102364	0.00152277	0.00200996	0.00248154	0.00293411	0.00336453	0.00377005	0.00414824	0.00449707	0.00481494	0.00510063	0.00535332	0.0055726	0.00575841	0.00591105	0.00603112	0.00611954	0.00617743	0.00620618	0.00620732	0.00618255	0.00613368	0.00606258	0.00597121	0.00586152	0.00573548	0.00559502	0.00544205	0.00527841	0.00510588	0.00492614	0.00474078	0.00455132	0.00435915	0.00416555	0.00397172	0.00377873	0.00358755	0.00339905	0.00321399	0.00303304	0.00285677	0.00268568	0.00252017	0.00236056	0.0022071	0.00206
0.45	4.60288e-06	0.000464277	0.000920354	0.00136933	0.00180781	0.00223257	0.00264059	0.00302912	0.00339567	0.00373808	0.00405454	0.00434356	0.00460402	0.00483515	0.00503651	0.005208	0.00534981	0.00546243	0.00554659	0.00560325	0.00563358	0.0056389	0.00562069	0.00558052	0.00552005	0.00544098	0.00534506	0.00523403	0.00510962	0.00497355	0.00482747	0.00467297	0.0045116	0.00434481	0.00417396	0.00400034	0.00382514	0.00364943	0.00347423	0.00330043	0.00312884	0.00296017	0.00279506	0.00263405	0.0024776	0.0023261	0.00217987	0.00203915	0.00190414
0.46	4.13715e-06	0.000417313	0.000827327	0.0012311	0.00162564	0.0020081	0.00237582	0.00272635	0.00305748	0.00336729	0.00365413	0.00391665	0.00415383	0.00436493	0.00454952	0.00470744	0.00483882	0.00494404	0.0050237	0.0050786	0.00510975	0.00511827	0.00510545	0.00507265	0.00502133	0.00495299	0.00486918	0.00477145	0.00466134	0.00454039	0.00441008	0.00427185	0.0041271	0.00397715	0.00382324	0.00366653	0.00350813	0.00334903	0.00319015	0.00303232	0.00287631	0.00272277	0.0025723	0.0024254	0.00228252	0.00214403	0.00201023	0.00188136	0.00175761
0.47	3.71765e-06	0.000375008	0.000743517	0.00110653	0.00146142	0.00180567	0.00213692	0.00245301	0.00275197	0.00303208	0.00329185	0.00353008	0.0037458	0.00393834	0.00410726	0.00425239	0.0043738	0.00447177	0.0045468	0.00459957	0.00463091	0.00464182	0.00463338	0.00460681	0.00456336	0.00450438	0.00443121	0.00434525	0.00424787	0.00414043	0.00402428	0.00390071	0.00377098	0.00363628	0.00349775	0.00335646	0.00321339	0.00306947	0.00292555	0.0027824	0.00264071	0.00250111	0.00236414	0.00223028	0.00209996	0.00197352	0.00185125	0.00173338	0.00162011
0.48	3.3397e-06	0.000336892	0.000667996	0.00099426	0.00131336	0.00162309	0.00192136	0.00220624	0.00247598	0.00272906	0.00296413	0.00318009	0.00337608	0.00355145	0.00370579	0.00383891	0.00395084	0.00404178	0.00411214	0.0041625	0.00419355	0.00420616	0.00420128	0.00417994	0.00414326	0.00409241	0.0040286	0.00395304	0.00386697	0.00377161	0.00366816	0.00355778	0.0034416	0.00332072	0.00319615	0.00306887	0.00293978	0.00280973	0.0026795	0.0025498	0.00242127	0.00229448	0.00216995	0.00204813	0.00192941	0.00181411	0.00170252	0.00159486	0.0014913
0.49	2.99915e-06	0.000302547	0.000599936	0.000893061	0.00117987	0.00145842	0.00172685	0.00198345	0.00222669	0.00245517	0.0026677	0.0028633	0.00304116	0.00320069	0.0033415	0.00346338	0.00356633	0.00365051	0.00371624	0.003764	0.0037944	0.00380816	0.00380611	0.00378916	0.00375828	0.00371451	0.0036589	0.00359254	0.00351652	0.00343194	0.00333986	0.00324134	0.00313739	0.00302899	0.00291708	0.00280253	0.00268617	0.00256878	0.00245107	0.00233368	0.00221721	0.00210219	0.00198911	0.00187837	0.00177034	0.00166534	0.00156362	0.00146541	0.00137087
0.5	2.69229e-06	0.000271596	0.000538598	0.00080184	0.00105952	0.00130989	0.00155134	0.00178235	0.00200153	0.00220765	0.00239966	0.00257664	0.00273787	0.00288281	0.00301109	0.00312249	0.00321699	0.0032947	0.00335589	0.00340095	0.0034304	0.00344487	0.00344506	0.00343177	0.00340586	0.00336822	0.00331981	0.00326156	0.00319447	0.0031195	0.00303761	0.00294973	0.0028568	0.00275969	0.00265923	0.00255624	0.00245146	0.0023456	0.00223931	0.00213318	0.00202776	0.00192354	0.00182096	0.00172042	0.00162224	0.00152673	0.00143413	0.00134465	0.00125844
0.51	2.41578e-06	0.000243707	0.000483321	0.000719619	0.000951005	0.00117595	0.00139301	0.00160084	0.00179821	0.00198403	0.00215734	0.00231732	0.00246333	0.00259486	0.00271155	0.00281321	0.00289978	0.00297135	0.00302812	0.00307044	0.00309873	0.00311354	0.00311547	0.00310523	0.00308356	0.00305125	0.00300913	0.00295805	0.00289887	0.00283247	0.00275968	0.00268137	0.00259835	0.00251142	0.00242133	0.00232882	0.00223456	0.00213919	0.00204331	0.00194746	0.00185214	0.00175782	0.00166488	0.0015737	0.00148458	0.00139781	0.00131362	0.00123219	0.00115368
0.52	2.16665e-06	0.000218579	0.000433512	0.000645518	0.000853189	0.00105517	0.00125019	0.00143705	0.00161466	0.00178205	0.00193835	0.00208284	0.00221492	0.00233413	0.00244014	0.00253277	0.00261193	0.00267769	0.00273021	0.00276978	0.00279676	0.00281162	0.00281489	0.00280716	0.0027891	0.00276141	0.0027248	0.00268003	0.00262787	0.00256909	0.00250446	0.00243472	0.00236062	0.00228286	0.00220214	0.00211912	0.0020344	0.00194857	0.00186217	0.00177569	0.00168961	0.00160433	0.00152022	0.00143763	0.00135683	0.00127809	0.00120163	0.00112762	0.00105622
0.53	1.94223e-06	0.000195943	0.000388637	0.000578748	0.000765033	0.000946295	0.0011214	0.0012893	0.00144901	0.00159968	0.00174052	0.00187089	0.00199025	0.00209818	0.00219436	0.00227862	0.00235088	0.00241117	0.00245964	0.00249649	0.00252207	0.00253675	0.002541	0.00253535	0.00252036	0.00249665	0.00246486	0.00242566	0.00237972	0.00232773	0.00227036	0.00220831	0.00214221	0.00207273	0.00200047	0.00192602	0.00184995	0.00177278	0.001695	0.00161707	0.00153941	0.00146239	0.00138636	0.00131163	0.00123846	0.0011671	0.00109775	0.00103057	0.000965704
0.54	1.74012e-06	0.000175555	0.000348217	0.0005186	0.000685603	0.000848171	0.0010053	0.00115605	0.00129957	0.00143508	0.00156188	0.00167941	0.00178716	0.00188475	0.00197191	0.00204845	0.0021143	0.00216947	0.00221407	0.00224828	0.00227239	0.00228672	0.00229168	0.00228772	0.00227533	0.00225507	0.00222749	0.00219318	0.00215274	0.00210679	0.00205592	0.00200074	0.00194184	0.00187979	0.00181516	0.00174847	0.00168023	0.00161091	0.00154097	0.00147081	0.00140082	0.00133134	0.00126269	0.00119514	0.00112897	0.00106436	0.00100153	0.000940623	0.000881775
0.55	1.55814e-06	0.000157199	0.000311822	0.000464432	0.000614059	0.000759767	0.00090067	0.00103594	0.0011648	0.00128658	0.00140065	0.00150649	0.00160366	0.00169182	0.00177069	0.00184013	0.00190003	0.00195042	0.00199136	0.00202303	0.00204564	0.00205949	0.00206492	0.00206233	0.00205215	0.00203486	0.00201096	0.00198095	0.00194538	0.00190479	0.00185971	0.00181068	0.00175823	0.00170287	0.00164512	0.00158543	0.00152427	0.00146207	0.00139923	0.00133613	0.00127312	0.00121051	0.00114859	0.00108762	0.00102783	0.000969415	0.000912558	0.000857405	0.000804078
0.56	1.39436e-06	0.000140677	0.000279061	0.000415668	0.00054964	0.000680152	0.000806418	0.000927701	0.00104332	0.00115267	0.0012552	0.00135043	0.00143797	0.00151751	0.00158881	0.0016517	0.00170612	0.00175205	0.00178956	0.00181877	0.00183989	0.00185316	0.00185888	0.00185739	0.00184907	0.00183434	0.00181364	0.00178742	0.00175616	0.00172032	0.0016804	0.00163687	0.0015902	0.00154086	0.00148929	0.00143591	0.00138115	0.00132539	0.001269	0.00121231	0.00115564	0.00109928	0.00104349	0.000988513	0.000934554	0.0008818	0.000830413	0.000780529	0.000732265
0.57	1.247e-06	0.000125812	0.000249583	0.000371786	0.000491663	0.000608483	0.000721551	0.000830216	0.000933875	0.00103198	0.00112405	0.00120965	0.00128844	0.00136013	0.0014245	0.0014814	0.00153075	0.00157255	0.00160683	0.00163372	0.00165336	0.00166598	0.00167183	0.00167122	0.00166447	0.00165194	0.00163403	0.00161114	0.00158367	0.00155207	0.00151674	0.00147812	0.00143663	0.00139268	0.00134667	0.00129899	0.00125	0.00120006	0.0011495	0.00109862	0.00104771	0.000997032	0.000946825	0.000897305	0.000848666	0.000801077	0.000754687	0.000709624	0.000665995
0.58	1.11448e-06	0.000112443	0.000223072	0.000332316	0.000439506	0.000543996	0.000645173	0.000742458	0.000835317	0.000923264	0.00100587	0.00108275	0.00115358	0.00121812	0.00127616	0.00132757	0.00137227	0.00141024	0.00144152	0.00146619	0.0014844	0.00149633	0.0015022	0.00150227	0.00149683	0.0014862	0.00147072	0.00145074	0.00142664	0.00139877	0.00136753	0.0013333	0.00129644	0.00125733	0.00121632	0.00117376	0.00112998	0.0010853	0.00104001	0.000994389	0.0009487	0.000903179	0.000858043	0.00081349	0.000769695	0.000726815	0.000684987	0.000644327	0.000604935
0.59	9.95363e-07	0.000100426	0.00019924	0.000296831	0.000392609	0.000486003	0.000576471	0.0006635	0.000746617	0.00082539	0.000899434	0.000968411	0.00103204	0.00109008	0.00114235	0.00118874	0.00122916	0.0012636	0.00129208	0.00131467	0.00133149	0.0013427	0.0013485	0.0013491	0.00134476	0.00133575	0.00132239	0.00130497	0.00128382	0.00125927	0.00123167	0.00120134	0.00116863	0.00113385	0.00109733	0.00105937	0.00102028	0.000980343	0.000939818	0.000898958	0.000857998	0.000817154	0.000776622	0.000736581	0.000697193	0.000658601	0.000620928	0.000584285	0.000548761
0.6	8.88348e-07	8.96303e-05	0.000177827	0.000264945	0.000350464	0.000433878	0.000514707	0.0005925	0.000666836	0.000737331	0.000803644	0.000865473	0.000922562	0.000974703	0.00102173	0.00106353	0.00110004	0.00113122	0.0011571	0.00117774	0.00119324	0.00120372	0.00120937	0.00121037	0.00120694	0.00119933	0.0011878	0.00117262	0.00115408	0.00113248	0.0011081	0.00108126	0.00105224	0.00102134	0.000988846	0.00095503	0.000920162	0.000884494	0.000848267	0.000811707	0.000775025	0.000738415	0.000702057	0.000666112	0.000630728	0.000596033	0.000562144	0.000529158	0.000497162
0.61	7.9226e-07	7.99363e-05	0.0001586	0.000236311	0.000312611	0.000387054	0.000459216	0.000528696	0.000595122	0.000658155	0.000717489	0.000772857	0.000824031	0.000870821	0.00091308	0.000950704	0.000983625	0.00101182	0.0010353	0.00105411	0.00106835	0.00107811	0.00108355	0.00108484	0.00108217	0.00107575	0.00106581	0.0010526	0.00103636	0.00101736	0.000995852	0.000972109	0.000946392	0.000918962	0.000890073	0.000859972	0.000828897	0.000797076	0.000764724	0.000732044	0.000699227	0.000666448	0.000633869	0.000601636	0.000569884	0.00053873	0.000508278	0.000478621	0.000449835
0.62	7.06033e-07	7.12371e-05	0.000141344	0.000210612	0.000278635	0.000345019	0.000409391	0.000471395	0.000530703	0.000587013	0.000640054	0.000689589	0.000735412	0.000777356	0.000815286	0.000849107	0.000878757	0.000904211	0.000925475	0.00094259	0.000955627	0.000964684	0.000969885	0.000971378	0.000969331	0.00096393	0.000955375	0.000943879	0.000929665	0.000912961	0.000893999	0.000873015	0.000850243	0.000825914	0.000800253	0.000773483	0.000745815	0.000717452	0.000688589	0.000659408	0.000630079	0.000600761	0.0005716	0.000542728	0.000514267	0.000486323	0.000458993	0.000432359	0.000406492
0.63	6.28706e-07	6.34356e-05	0.000125869	0.000187562	0.000248157	0.000307308	0.000364683	0.000419969	0.000472875	0.000523134	0.000570507	0.000614779	0.000655771	0.000693329	0.000727335	0.000757701	0.000784369	0.000807314	0.000826541	0.00084208	0.000853993	0.000862362	0.000867295	0.000868921	0.000867386	0.000862852	0.000855495	0.000845502	0.000833068	0.000818396	0.00080169	0.00078316	0.000763011	0.00074145	0.000718678	0.000694891	0.000670279	0.000645024	0.0006193	0.000593268	0.000567084	0.000540889	0.000514815	0.000488983	0.0004635	0.000438465	0.000413964	0.000390073	0.000366857
0.64	5.59404e-07	5.64437e-05	0.000111999	0.000166902	0.000220837	0.000273498	0.000324594	0.000373848	0.000421002	0.00046582	0.000508089	0.000547621	0.000584252	0.000617848	0.000648301	0.000675532	0.000699487	0.000720141	0.000737497	0.000751579	0.000762438	0.000770146	0.000774795	0.000776497	0.000775379	0.000771583	0.000765263	0.000756582	0.000745714	0.000732836	0.00071813	0.000701778	0.000683965	0.000664874	0.000644683	0.000623566	0.000601694	0.000579228	0.000556323	0.000533125	0.000509773	0.000486393	0.000463105	0.000440016	0.000417226	0.000394822	0.000372882	0.000351477	0.000330664
0.65	4.97339e-07	5.01818e-05	9.95761e-05	0.000148396	0.000196363	0.000243209	0.000288674	0.000332515	0.000374505	0.000414434	0.000452114	0.000487377	0.000520079	0.000550099	0.000577339	0.000601729	0.000623219	0.000641786	0.000657428	0.000670166	0.000680043	0.000687119	0.000691476	0.000693208	0.000692428	0.000689258	0.000683835	0.000676301	0.000666808	0.000655513	0.000642576	0.000628159	0.000612424	0.000595534	0.000577647	0.000558918	0.000539499	0.000519533	0.000499159	0.000478508	0.000457702	0.000436858	0.00041608	0.000395467	0.000375107	0.000355079	0.000335456	0.0003163	0.000297664
0.66	4.41794e-07	4.45776e-05	8.8458e-05	0.000131833	0.000174457	0.000216092	0.000256512	0.000295501	0.000332859	0.0003684	0.000401957	0.000433381	0.000462545	0.00048934	0.00051368	0.000535499	0.000554753	0.00057142	0.000585496	0.000596998	0.000605962	0.00061244	0.000616501	0.000618229	0.000617719	0.000615081	0.000610432	0.000603899	0.000595613	0.000585714	0.000574342	0.000561641	0.000547754	0.000532824	0.000516992	0.000500397	0.000483171	0.000465444	0.00044734	0.000428974	0.000410457	0.000391892	0.000373374	0.000354991	0.000336822	0.00031894	0.000301409	0.000284285	0.000267618
0.67	3.92121e-07	3.95659e-05	7.85149e-05	0.000117019	0.000154862	0.000191835	0.000227738	0.000262381	0.000295587	0.000327192	0.000357048	0.000385024	0.000411005	0.000434897	0.00045662	0.000476117	0.000493346	0.000508287	0.000520935	0.000531303	0.000539422	0.000545336	0.000549104	0.0005508	0.000550506	0.000548317	0.000544337	0.000538675	0.000531449	0.00052278	0.000512791	0.00050161	0.000489364	0.000476179	0.000462179	0.000447487	0.000432222	0.000416499	0.000400427	0.00038411	0.000367647	0.00035113	0.000334644	0.000318267	0.000302072	0.000286123	0.000270479	0.000255189	0.0002403
0.68	3.47734e-07	3.50874e-05	6.96294e-05	0.00010378	0.000137349	0.000170153	0.000202015	0.000232768	0.000262256	0.000290334	0.000316872	0.000341753	0.000364876	0.000386156	0.000405522	0.000422923	0.000438321	0.000451697	0.000463045	0.000472376	0.000479714	0.000485099	0.000488582	0.000490224	0.000490099	0.00048829	0.000484886	0.000479984	0.000473686	0.0004661	0.000457334	0.000447499	0.000436709	0.000425074	0.000412705	0.000399711	0.000386197	0.000372264	0.000358011	0.000343529	0.000328908	0.000314228	0.000299566	0.000284994	0.000270574	0.000256365	0.00024242	0.000228785	0.000215499
0.69	3.08102e-07	3.10887e-05	6.16954e-05	9.19581e-05	0.00012171	0.000150788	0.000179039	0.000206314	0.000232475	0.000257397	0.000280962	0.000303068	0.000323625	0.000342558	0.000359804	0.000375316	0.000389061	0.000401019	0.000411186	0.00041957	0.000426191	0.000431082	0.000434288	0.000435862	0.000435869	0.000434378	0.000431471	0.00042723	0.000421746	0.000415112	0.000407424	0.000398782	0.000389282	0.000379025	0.000368107	0.000356625	0.000344672	0.000332338	0.00031971	0.00030687	0.000293898	0.000280865	0.00026784	0.000254887	0.000242062	0.000229418	0.000217002	0.000204855	0.000193015
0.7	2.72744e-07	2.75211e-05	5.46168e-05	8.14102e-05	0.000107755	0.000133507	0.000158533	0.0001827	0.000205889	0.000227987	0.000248892	0.000268512	0.00028677	0.000303596	0.000318937	0.000332749	0.000345003	0.00035568	0.000364776	0.000372297	0.000378259	0.000382692	0.000385633	0.000387129	0.000387234	0.000386012	0.000383531	0.000379866	0.000375093	0.000369297	0.000362561	0.000354972	0.000346616	0.000337581	0.000327953	0.000317816	0.000307254	0.000296346	0.00028517	0.000273798	0.0002623	0.000250742	0.000239184	0.000227682	0.000216288	0.000205049	0.000194007	0.000183199	0.000172659
0.71	2.41226e-07	2.4341e-05	4.83067e-05	7.20069e-05	9.53129e-05	0.000118099	0.000140247	0.000161641	0.000182175	0.00020175	0.000220276	0.000237673	0.000253871	0.00026881	0.00028244	0.000294724	0.000305635	0.000315157	0.000323283	0.000330019	0.000335379	0.000339387	0.000342076	0.000343487	0.000343666	0.000342668	0.000340554	0.000337388	0.000333239	0.000328179	0.000322281	0.000315622	0.000308279	0.000300328	0.000291844	0.000282904	0.00027358	0.000263943	0.000254061	0.000244	0.00023382	0.00022358	0.000213334	0.000203133	0.000193022	0.000183043	0.000173234	0.000163628	0.000154256
0.72	2.13155e-07	2.15086e-05	4.26864e-05	6.36313e-05	8.42302e-05	0.000104373	0.000123955	0.000142876	0.000161041	0.000178365	0.000194767	0.000210177	0.000224532	0.00023778	0.000249877	0.00026079	0.000270493	0.000278973	0.000286223	0.000292247	0.000297057	0.000300674	0.000303125	0.000304446	0.000304678	0.000303868	0.000302069	0.000299337	0.000295732	0.000291317	0.000286158	0.000280321	0.000273873	0.000266882	0.000259414	0.000251537	0.000243314	0.000234808	0.000226079	0.000217186	0.000208183	0.000199121	0.000190048	0.00018101	0.000172047	0.000163197	0.000154493	0.000145966	0.000137642
0.73	1.88175e-07	1.89881e-05	3.76849e-05	5.61775e-05	7.43667e-05	9.21561e-05	0.000109453	0.00012617	0.000142225	0.00015754	0.000172047	0.000185682	0.000198391	0.000210128	0.000220852	0.000230535	0.000239154	0.000246696	0.000253156	0.000258535	0.000262844	0.000266101	0.000268329	0.000269559	0.000269827	0.000269173	0.000267644	0.000265289	0.000262159	0.000258311	0.000253801	0.000248689	0.000243032	0.00023689	0.000230323	0.000223389	0.000216144	0.000208644	0.000200942	0.000193089	0.000185135	0.000177124	0.000169099	0.0001611	0.000153164	0.000145324	0.000137609	0.000130048	0.000122664
0.74	1.65967e-07	1.67473e-05	3.32382e-05	4.95502e-05	6.55962e-05	8.1292e-05	9.65564e-05	0.000111312	0.000125487	0.000139014	0.000151831	0.000163883	0.000175123	0.000185509	0.000195006	0.000203588	0.000211235	0.000217934	0.000223681	0.000228478	0.000232332	0.000235259	0.000237279	0.000238418	0.000238708	0.000238184	0.000236886	0.000234857	0.000232142	0.000228791	0.000224852	0.000220378	0.00021542	0.000210029	0.000204259	0.000198161	0.000191784	0.000185177	0.000178389	0.000171462	0.000164442	0.000157367	0.000150277	0.000143205	0.000136186	0.000129248	0.000122419	0.000115722	0.000109179
0.75	1.4624e-07	1.47568e-05	2.92882e-05	4.3663e-05	5.78048e-05	7.164e-05	8.50972e-05	9.81089e-05	0.000110612	0.000122546	0.000133859	0.000144502	0.000154431	0.000163612	0.000172012	0.00017961	0.000186386	0.000192329	0.000197436	0.000201707	0.000205149	0.000207774	0.000209601	0.000210651	0.000210952	0.000210536	0.000209435	0.000207689	0.000205336	0.000202419	0.000198982	0.00019507	0.000190728	0.000186002	0.000180937	0.000175579	0.000169971	0.000164158	0.00015818	0.000152077	0.000145887	0.000139646	0.000133388	0.000127144	0.000120942	0.00011481	0.000108771	0.000102846	9.70556e-05
[truncated: 111 more columns]

## Sheet: 3 hours
	0	0.01	0.02	0.03	0.04	0.05	0.06	0.07	0.08	0.09	0.1	0.11	0.12	0.13	0.14	0.15	0.16	0.17	0.18	0.19	0.2	0.21	0.22	0.23	0.24	0.25	0.26	0.27	0.28	0.29	0.3	0.31	0.32	0.33	0.34	0.35	0.36	0.37	0.38	0.39	0.4	0.41	0.42	0.43	0.44	0.45	0.46	0.47	0.48
-0.75	4.81096e-07	4.8558e-05	9.64433e-05	0.000143948	0.000190887	0.000237079	0.000282346	0.00032652	0.000369437	0.000410945	0.0004509	0.000489168	0.000525628	0.000560169	0.000592695	0.000623119	0.000651371	0.000677393	0.000701139	0.000722578	0.000741691	0.000758471	0.000772925	0.000785071	0.000794938	0.000802567	0.000808006	0.000811316	0.000812564	0.000811824	0.00080918	0.000804718	0.000798531	0.000790717	0.000781376	0.000770611	0.000758528	0.000745232	0.00073083	0.000715428	0.00069913	0.000682041	0.000664263	0.000645893	0.000627028	0.000607762	0.000588182	0.000568374	0.000548418
-0.74	5.28684e-07	5.33609e-05	0.000105981	0.000158179	0.000209751	0.000260494	0.000310213	0.000358721	0.000405838	0.000451394	0.000495231	0.000537202	0.000577172	0.00061502	0.000650639	0.000683937	0.000714835	0.00074327	0.000769193	0.000792571	0.000813383	0.000831625	0.000847305	0.000860444	0.000871075	0.000879245	0.00088501	0.000888436	0.0008896	0.000888584	0.000885481	0.000880389	0.00087341	0.000864654	0.00085423	0.000842255	0.000828843	0.000814112	0.000798179	0.000781162	0.000763176	0.000744335	0.000724751	0.000704532	0.000683785	0.000662609	0.000641103	0.00061936	0.000597468
-0.73	5.80681e-07	5.86087e-05	0.000116401	0.000173727	0.000230358	0.000286072	0.000340652	0.00039389	0.000445589	0.00049556	0.000543628	0.000589632	0.000633423	0.000674868	0.00071385	0.000750267	0.000784034	0.000815082	0.000843359	0.000868829	0.000891471	0.000911282	0.000928272	0.000942466	0.000953903	0.000962635	0.000968726	0.000972251	0.000973294	0.00097195	0.000968321	0.000962515	0.000954648	0.00094484	0.000933215	0.000919898	0.000905018	0.000888706	0.000871089	0.000852298	0.00083246	0.000811699	0.00079014	0.0007679	0.000745095	0.000721837	0.000698231	0.00067438	0.00065038
-0.72	6.37471e-07	6.43401e-05	0.000127782	0.000190707	0.000252862	0.000314002	0.000373886	0.000432285	0.000488979	0.000543762	0.000596439	0.000646834	0.000694781	0.000740136	0.00078277	0.000822571	0.000859447	0.000893322	0.000924142	0.000951867	0.000976477	0.000997969	0.00101636	0.00103167	0.00104395	0.00105327	0.00105968	0.00106328	0.00106416	0.00106243	0.0010582	0.00105158	0.00104272	0.00103174	0.00101878	0.00100398	0.00098748	0.000969425	0.000949957	0.000929218	0.000907348	0.000884486	0.000860765	0.000836317	0.000811267	0.000785738	0.000759845	0.000733699	0.000707406
-0.71	6.9947e-07	7.05973e-05	0.000140206	0.000209243	0.000277427	0.000344487	0.000410157	0.000474182	0.000536322	0.000596346	0.000654042	0.000709214	0.000761681	0.000811283	0.00085788	0.000901349	0.00094159	0.000978522	0.00101208	0.00104224	0.00106896	0.00109225	0.00111213	0.00112863	0.0011418	0.00115171	0.00115844	0.00116208	0.00116275	0.00116056	0.00115563	0.00114811	0.00113813	0.00112585	0.00111141	0.00109496	0.00107668	0.0010567	0.0010352	0.00101232	0.000988228	0.000963066	0.000936983	0.000910123	0.000882624	0.00085462	0.000826236	0.000797594	0.000768808
-0.7	7.67132e-07	7.74259e-05	0.000153765	0.00022947	0.000304231	0.000377748	0.000449725	0.000519884	0.000587955	0.000653687	0.000716845	0.000777211	0.000834589	0.000888802	0.000939697	0.000987139	0.00103102	0.00107125	0.00110777	0.00114054	0.00116953	0.00119474	0.0012162	0.00123395	0.00124805	0.00125856	0.0012656	0.00126925	0.00126965	0.00126692	0.0012612	0.00125265	0.00124142	0.00122768	0.0012116	0.00119334	0.00117308	0.001151	0.00112726	0.00110204	0.0010755	0.00104783	0.00101916	0.000989673	0.000959505	0.000928805	0.000897711	0.000866356	0.000834863
-0.69	8.40947e-07	8.48753e-05	0.000168556	0.000251534	0.000333468	0.000414023	0.000492876	0.000569716	0.000644247	0.000716191	0.000785288	0.0008513	0.000914011	0.000973227	0.00102878	0.00108052	0.00112834	0.00117213	0.00121184	0.00124741	0.00127882	0.00130609	0.00132923	0.00134829	0.00136335	0.00137448	0.0013818	0.00138542	0.00138547	0.00138211	0.00137549	0.00136578	0.00135316	0.0013378	0.00131989	0.00129963	0.0012772	0.00125279	0.00122659	0.00119881	0.00116961	0.00113918	0.0011077	0.00107534	0.00104226	0.00100863	0.00097459	0.000940287	0.000905855
-0.68	9.21447e-07	9.29994e-05	0.000184685	0.000275594	0.000365347	0.000453574	0.000539917	0.000624033	0.000705594	0.000784295	0.00085985	0.000931995	0.00100049	0.00106513	0.00112573	0.00118212	0.00123419	0.00128182	0.00132495	0.00136353	0.00139754	0.00142699	0.00145191	0.00147236	0.00148841	0.00150016	0.00150773	0.00151126	0.00151089	0.0015068	0.00149915	0.00148813	0.00147394	0.00145678	0.00143686	0.00141438	0.00138955	0.00136259	0.0013337	0.0013031	0.00127098	0.00123755	0.00120299	0.00116751	0.00113127	0.00109444	0.0010572	0.0010197	0.000982083
-0.67	1.00921e-06	0.000101856	0.000202269	0.000301822	0.000400096	0.00049668	0.00059118	0.000683216	0.000772428	0.000858476	0.000941046	0.00101985	0.00109463	0.00116514	0.0012312	0.00129262	0.00134927	0.00140104	0.00144785	0.00148965	0.00152643	0.0015582	0.001585	0.00160689	0.00162396	0.00163633	0.00164412	0.00164749	0.00164661	0.00164166	0.00163284	0.00162035	0.00160442	0.00158525	0.00156309	0.00153816	0.0015107	0.00148093	0.00144909	0.0014154	0.00138009	0.00134338	0.00130548	0.00126659	0.0012269	0.00118661	0.0011459	0.00110493	0.00106386
-0.66	1.10486e-06	0.000111509	0.000221434	0.000330405	0.000437961	0.000543648	0.000647028	0.000747682	0.000845213	0.000939247	0.00102944	0.00111547	0.00119705	0.00127393	0.00134589	0.00141274	0.00147433	0.00153055	0.00158131	0.00162656	0.0016663	0.00170053	0.0017293	0.0017527	0.00177081	0.00178378	0.00179174	0.00179488	0.00179338	0.00178744	0.00177728	0.00176314	0.00174525	0.00172386	0.00169922	0.00167159	0.00164122	0.00160837	0.00157329	0.00153623	0.00149744	0.00145715	0.0014156	0.001373	0.00132957	0.00128552	0.00124103	0.0011963	0.00115149
-0.65	1.20909e-06	0.000122028	0.000242314	0.000361547	0.000479212	0.000594808	0.000707853	0.000817882	0.000924457	0.00102717	0.00112563	0.00121949	0.00130845	0.00139222	0.00147055	0.00154326	0.00161018	0.00167118	0.00172617	0.00177511	0.00181799	0.00185482	0.00188568	0.00191063	0.00192981	0.00194335	0.00195143	0.00195424	0.00195199	0.0019449	0.00193323	0.00191723	0.00189716	0.0018733	0.00184592	0.00181531	0.00178174	0.00174551	0.00170688	0.00166613	0.00162353	0.00157934	0.00153381	0.00148718	0.00143969	0.00139155	0.00134298	0.00129417	0.00124532
-0.64	1.32263e-06	0.000133485	0.000265059	0.000395466	0.000524138	0.000650521	0.00077408	0.000894304	0.00101071	0.00112284	0.00123028	0.00133264	0.00142958	0.00152079	0.00160602	0.00168504	0.00175768	0.00182381	0.00188334	0.00193621	0.00198243	0.00202202	0.00205504	0.00208161	0.00210186	0.00211594	0.00212406	0.00212643	0.00212329	0.00211488	0.00210149	0.0020834	0.00206089	0.00203429	0.00200388	0.00196998	0.0019329	0.00189296	0.00185044	0.00180566	0.00175891	0.00171046	0.0016606	0.00160959	0.00155768	0.00150512	0.00145212	0.00139891	0.00134568
-0.63	1.44629e-06	0.000145964	0.000289831	0.000432405	0.000573058	0.000711178	0.000846174	0.00097748	0.00110456	0.00122692	0.00134409	0.00145565	0.00156123	0.0016605	0.00175316	0.00183899	0.00191779	0.00198942	0.00205379	0.00211086	0.00216061	0.0022031	0.00223839	0.00226662	0.00228793	0.00230251	0.00231058	0.00231238	0.00230817	0.00229825	0.00228291	0.00226247	0.00223725	0.00220759	0.00217383	0.00213631	0.00209538	0.00205136	0.00200459	0.0019554	0.00190412	0.00185104	0.00179648	0.00174071	0.00168401	0.00162664	0.00156886	0.00151088	0.00145293
-0.62	1.58095e-06	0.000159553	0.000316803	0.000472623	0.000626316	0.000777205	0.000924636	0.00106799	0.00120666	0.00134012	0.00146784	0.00158937	0.0017043	0.00181226	0.00191294	0.00200609	0.0020915	0.00216903	0.00223857	0.00230009	0.00235359	0.00239912	0.00243677	0.00246669	0.00248905	0.00250406	0.00251197	0.00251305	0.00250759	0.00249592	0.00247837	0.0024553	0.00242706	0.00239402	0.00235656	0.00231505	0.00226987	0.00222138	0.00216996	0.00211596	0.00205974	0.00200162	0.00194194	0.00188101	0.00181912	0.00175656	0.00169359	0.00163046	0.00156742
-0.61	1.72757e-06	0.000174348	0.000346169	0.000516405	0.000684287	0.000849064	0.00101001	0.00116645	0.00131772	0.00146321	0.00160237	0.00173469	0.00185972	0.00197706	0.00208638	0.0021874	0.00227991	0.00236374	0.0024388	0.00250505	0.0025625	0.00261122	0.00265131	0.00268294	0.00270632	0.00272168	0.00272929	0.00272947	0.00272255	0.00270888	0.00268884	0.00266281	0.0026312	0.00259441	0.00255286	0.00250695	0.00245711	0.00240374	0.00234723	0.00228798	0.00222638	0.00216278	0.00209754	0.00203101	0.00196349	0.00189531	0.00182674	0.00175806	0.00168951
-0.6	1.88718e-06	0.000190454	0.000378135	0.000564062	0.00074738	0.000927261	0.00110291	0.00127355	0.00143848	0.00159703	0.00174858	0.00189257	0.00202852	0.00215598	0.0022746	0.00238408	0.00248419	0.00257476	0.0026557	0.00272696	0.00278857	0.00284061	0.00288321	0.00291657	0.00294091	0.00295651	0.00296368	0.00296275	0.00295411	0.00293815	0.00291529	0.00288595	0.00285059	0.00280964	0.00276357	0.00271283	0.00265788	0.00259915	0.00253708	0.00247211	0.00240464	0.00233509	0.00226382	0.00219121	0.00211761	0.00204335	0.00196873	0.00189406	0.00181958
-0.59	2.06093e-06	0.000207987	0.000412931	0.000615931	0.000816041	0.00101234	0.00120396	0.00139004	0.00156979	0.00174249	0.00190745	0.00206407	0.0022118	0.00235018	0.00247881	0.00259737	0.00270562	0.00280338	0.00289055	0.00296711	0.00303309	0.00308859	0.00313377	0.00316884	0.00319407	0.00320978	0.0032163	0.00321404	0.0032034	0.00318482	0.00315877	0.00312573	0.00308619	0.00304064	0.00298959	0.00293353	0.00287296	0.00280837	0.00274024	0.00266902	0.00259518	0.00251915	0.00244135	0.00236216	0.00228198	0.00220115	0.00212001	0.00203887	0.00195801
-0.58	2.25006e-06	0.000227071	0.000450804	0.000672382	0.000890758	0.00110492	0.00131388	0.00151672	0.00171256	0.00190059	0.00208007	0.00225033	0.00241078	0.00256091	0.0027003	0.0028286	0.00294555	0.00305097	0.00314476	0.00322691	0.00329746	0.00335654	0.00340434	0.0034411	0.00346713	0.00348278	0.00348844	0.00348456	0.00347159	0.00345003	0.00342039	0.00338321	0.00333902	0.00328838	0.00323183	0.00316992	0.0031032	0.00303219	0.00295743	0.00287942	0.00279865	0.00271559	0.0026307	0.0025444	0.0024571	0.00236918	0.002281	0.0021929	0.00210519
-0.57	2.45594e-06	0.000247844	0.000492026	0.000733819	0.000972062	0.00120563	0.00143344	0.00165447	0.00186776	0.0020724	0.00226759	0.00245259	0.00262676	0.00278955	0.00294049	0.00307922	0.00320546	0.00331903	0.00341983	0.00350786	0.00358318	0.00364595	0.00369639	0.00373479	0.00376149	0.00377688	0.00378143	0.00377561	0.00375994	0.00373498	0.0037013	0.00365948	0.00361013	0.00355385	0.00349124	0.0034229	0.00334944	0.00327143	0.00318944	0.00310403	0.00301572	0.00292504	0.00283247	0.00273847	0.00264348	0.00254792	0.00245216	0.00235658	0.00226149
-0.56	2.68005e-06	0.000270457	0.000536896	0.000800684	0.00106054	0.00131521	0.0015635	0.00180427	0.00203647	0.00225911	0.00247129	0.00267221	0.00286117	0.00303757	0.00320091	0.0033508	0.00348695	0.00360917	0.00371738	0.00381158	0.00389186	0.00395842	0.0040115	0.00405144	0.00407864	0.00409355	0.00409667	0.00408855	0.00406977	0.00404095	0.00400271	0.00395572	0.00390063	0.00383811	0.00376882	0.00369342	0.00361257	0.0035269	0.00343704	0.00334357	0.00324709	0.00314814	0.00304726	0.00294494	0.00284166	0.00273786	0.00263395	0.00253031	0.00242731
-0.55	2.92404e-06	0.000295075	0.00058574	0.000873464	0.00115682	0.00143443	0.00170496	0.00196717	0.00221987	0.00246199	0.00269254	0.00291065	0.00311554	0.00330658	0.00348321	0.00364503	0.00379173	0.00392313	0.00403914	0.0041398	0.00422522	0.00429563	0.00435133	0.0043927	0.00442019	0.00443432	0.00443566	0.00442482	0.00440246	0.00436924	0.00432589	0.00427312	0.00421165	0.00414224	0.00406559	0.00398245	0.00389351	0.00379948	0.00370103	0.00359881	0.00349346	0.00338556	0.00327569	0.00316439	0.00305216	0.00293949	0.00282681	0.00271453	0.00260303
-0.54	3.1897e-06	0.000321879	0.000638918	0.00095269	0.00126161	0.00156416	0.00185885	0.00214432	0.00241925	0.00268246	0.00293287	0.00316951	0.00339157	0.00359832	0.00378919	0.00396375	0.00412167	0.00426278	0.004387	0.00449439	0.0045851	0.0046594	0.00471765	0.00476029	0.00478782	0.00480084	0.00479999	0.00478595	0.00475946	0.00472127	0.00467216	0.00461294	0.00454441	0.00446737	0.00438263	0.00429098	0.0041932	0.00409005	0.00398225	0.00387052	0.00375554	0.00363795	0.00351837	0.00339738	0.00327552	0.0031533	0.00303119	0.00290964	0.00278903
-0.53	3.47901e-06	0.000351068	0.000696824	0.00103895	0.00137569	0.00170535	0.00202629	0.00233699	0.00263601	0.00292205	0.00319391	0.00345055	0.00369107	0.00391468	0.0041208	0.00430893	0.00447877	0.00463013	0.00476295	0.00487734	0.00497347	0.00505168	0.00511237	0.00515606	0.00518332	0.00519483	0.00519131	0.00517353	0.0051423	0.00509847	0.00504291	0.0049765	0.00490012	0.00481467	0.00472103	0.00462006	0.0045126	0.0043995	0.00428153	0.00415948	0.00403406	0.00390599	0.00377593	0.00364449	0.00351225	0.00337978	0.00324756	0.00311606	0.00298571
-0.52	3.79417e-06	0.000382863	0.000759893	0.00113289	0.0014999	0.00185903	0.00220849	0.00254657	0.00287171	0.00318245	0.00347748	0.00375568	0.00401604	0.00425775	0.00448015	0.00468274	0.0048652	0.00502736	0.00516918	0.0052908	0.00539246	0.00547453	0.00553751	0.00558197	0.00560859	0.00561813	0.00561138	0.00558923	0.00555258	0.00550237	0.00543957	0.00536515	0.00528008	0.00518535	0.00508191	0.00497072	0.00485271	0.00472875	0.00459973	0.00446647	0.00432976	0.00419037	0.00404898	0.00390629	0.0037629	0.00361941	0.00347634	0.00333419	0.00319342
-0.51	4.13757e-06	0.000417507	0.000828608	0.00123522	0.00163517	0.00202636	0.0024068	0.00277461	0.00312803	0.00346549	0.00378556	0.00408697	0.00436867	0.00462976	0.00486954	0.00508751	0.00528332	0.00545682	0.00560802	0.00573708	0.00584432	0.00593018	0.00599522	0.00604012	0.00606565	0.00607265	0.00606206	0.00603483	0.00599198	0.00593456	0.00586365	0.0057803	0.00568561	0.00558064	0.00546645	0.00534407	0.00521451	0.00507874	0.00493771	0.0047923	0.00464337	0.00449174	0.00433817	0.00418336	0.00402799	0.00387268	0.00371799	0.00356444	0.00341253
-0.5	4.51189e-06	0.00045527	0.000903499	0.00134673	0.00178254	0.00220861	0.00262271	0.00302277	0.00340686	0.00377322	0.0041203	0.00444672	0.00475133	0.00503316	0.00529148	0.00552576	0.00573567	0.00592105	0.00608198	0.00621866	0.00633148	0.00642097	0.00648779	0.00653271	0.00655661	0.00656045	0.00654527	0.00651215	0.00646224	0.00639669	0.00631669	0.00622342	0.00611807	0.00600181	0.00587581	0.00574118	0.00559903	0.00545041	0.00529633	0.00513776	0.00497563	0.0048108	0.00464409	0.00447626	0.00430802	0.00414004	0.00397291	0.00380719	0.00364338
-0.49	4.92009e-06	0.000496448	0.000985158	0.00146829	0.00194316	0.00240717	0.00285786	0.00329293	0.00371024	0.00410787	0.0044841	0.00483743	0.00516662	0.00547064	0.0057487	0.00600026	0.006225	0.0064228	0.00659377	0.0067382	0.00685655	0.00694945	0.00701766	0.00706209	0.00708372	0.00708366	0.00706306	0.00702315	0.00696518	0.00689047	0.0068003	0.00669599	0.00657886	0.00645018	0.00631121	0.00616319	0.0060073	0.0058447	0.00567647	0.00550366	0.00532725	0.00514819	0.00496735	0.00478553	0.0046035	0.00442195	0.00424153	0.00406281	0.00388632
-0.48	5.36547e-06	0.000541376	0.00107424	0.00160088	0.0021183	0.00262361	0.00311408	0.00358715	0.00404046	0.00447189	0.00487957	0.00526185	0.0056174	0.00594511	0.00624416	0.00651399	0.0067543	0.00696502	0.00714631	0.00729855	0.0074223	0.0075183	0.00758744	0.00763075	0.00764937	0.00764454	0.00761757	0.00756982	0.00750271	0.00741766	0.00731614	0.00719958	0.00706941	0.00692705	0.00677387	0.00661121	0.00644036	0.00626256	0.00607899	0.00589077	0.00569897	0.00550459	0.00530855	0.00511172	0.00491491	0.00471885	0.00452423	0.00433164	0.00414165
-0.47	5.85169e-06	0.000590421	0.00117147	0.00174557	0.00230937	0.00285965	0.00339337	0.0039077	0.00440003	0.00486801	0.0053096	0.00572301	0.00610679	0.00645978	0.0067811	0.00707021	0.00732682	0.00755092	0.00774275	0.00790279	0.00803171	0.00813039	0.00819987	0.00824132	0.00825606	0.00824547	0.00821103	0.00815427	0.00807677	0.00798012	0.00786591	0.00773574	0.00759119	0.00743378	0.00726503	0.00708638	0.00689923	0.00670493	0.00650475	0.00629989	0.00609149	0.00588061	0.00566825	0.00545534	0.00524271	0.00503115	0.00482137	0.00461401	0.00440965
-0.46	6.38287e-06	0.000643999	0.00127768	0.00190358	0.00251796	0.00311723	0.003698	0.00425713	0.00479174	0.00529924	0.00577738	0.00622424	0.00663824	0.00701814	0.00736307	0.00767246	0.00794607	0.00818397	0.00838648	0.0085542	0.00868796	0.00878879	0.00885788	0.00889659	0.00890641	0.00888892	0.00884577	0.00877869	0.00868942	0.00857972	0.00845137	0.00830611	0.00814566	0.00797172	0.00778592	0.00758982	0.00738495	0.00717275	0.00695459	0.00673176	0.00650548	0.00627687	0.00604701	0.00581686	0.00558732	0.00535922	0.00513329	0.00491022	0.0046906
-0.45	6.96359e-06	0.000702571	0.00139377	0.00207624	0.00274582	0.00339849	0.00403047	0.00463826	0.00521869	0.0057689	0.00628643	0.0067692	0.00721551	0.00762406	0.00799393	0.0083246	0.00861587	0.0088679	0.00908114	0.00925633	0.00939447	0.00949675	0.00956457	0.00959949	0.00960321	0.0095775	0.00952424	0.00944533	0.00934273	0.0092184	0.00907428	0.0089123	0.00873434	0.00854225	0.00833778	0.00812267	0.00789853	0.00766693	0.00742933	0.00718712	0.00694159	0.00669396	0.00644533	0.00619675	0.00594916	0.00570342	0.00546031	0.00522053	0.00498471
-0.44	7.59904e-06	0.000766659	0.00152077	0.00226509	0.00299494	0.00370584	0.00439357	0.00505425	0.00568433	0.00628071	0.00684067	0.00736196	0.00784277	0.00828173	0.00867792	0.00903083	0.00934037	0.00960678	0.00983068	0.010013	0.0101549	0.0102577	0.0103232	0.0103531	0.0103494	0.0103139	0.0102489	0.0101565	0.0100389	0.00989815	0.00973648	0.00955598	0.00935872	0.00914671	0.00892185	0.00868602	0.00844096	0.00818835	0.00792976	0.00766666	0.00740045	0.0071324	0.00686369	0.00659542	0.00632857	0.00606405	0.00580267	0.00554517	0.00529218
-0.43	8.29504e-06	0.000836849	0.00165983	0.00247182	0.00326755	0.004042	0.00479046	0.00550861	0.00619253	0.00683879	0.00744443	0.00800701	0.00852461	0.0089958	0.00941967	0.00979576	0.0101241	0.010405	0.0106393	0.0108282	0.010973	0.0110754	0.0111373	0.0111608	0.0111479	0.011101	0.0110225	0.0109147	0.0107801	0.010621	0.0104398	0.0102388	0.0100203	0.00978645	0.00953934	0.00928095	0.00901319	0.00873785	0.00845661	0.00817105	0.00788263	0.0075927	0.00730252	0.00701323	0.00672587	0.00644138	0.00616061	0.00588432	0.00561316
-0.42	9.05819e-06	0.000913807	0.00181228	0.00269837	0.00356615	0.00441	0.00522466	0.0060053	0.00674759	0.00744774	0.00810253	0.00870934	0.00926611	0.00977138	0.0102243	0.0106244	0.0109719	0.0112673	0.0115117	0.0117064	0.0118531	0.0119538	0.0120105	0.0120258	0.012002	0.0119417	0.0118476	0.0117223	0.0115685	0.0113889	0.011186	0.0109624	0.0107206	0.0104628	0.0101914	0.0099085	0.00961614	0.00931624	0.0090106	0.00870088	0.00838864	0.0080753	0.00776219	0.0074505	0.00714132	0.00683562	0.0065343	0.00623811	0.00594776
-0.41	9.89597e-06	0.000998285	0.00197959	0.00294691	0.0038936	0.00481331	0.00570016	0.00654877	0.00735435	0.00811271	0.00882036	0.00947447	0.0100729	0.0106141	0.0110973	0.0115222	0.0118891	0.0121988	0.0124526	0.0126522	0.0127995	0.0128969	0.0129467	0.0129518	0.0129149	0.012839	0.012727	0.0125819	0.0124066	0.012204	0.0119771	0.0117285	0.011461	0.0111771	0.0108792	0.0105697	0.0102507	0.00992426	0.00959234	0.00925669	0.00891893	0.00858058	0.00824302	0.00790749	0.00757512	0.00724694	0.00692385	0.00660664	0.00629602
-0.4	1.08169e-05	0.00109114	0.00216345	0.00321995	0.00425311	0.00525582	0.00622147	0.00714405	0.00801825	0.00883948	0.00960393	0.0103086	0.0109511	0.0115302	0.0120449	0.0124951	0.0128815	0.0132051	0.0134675	0.0136707	0.013817	0.0139091	0.01395	0.0139426	0.0138902	0.0137961	0.0136636	0.0134959	0.0132965	0.0130683	0.0128147	0.0125386	0.0122429	0.0119304	0.0116037	0.0112653	0.0109176	0.0105626	0.0102024	0.00983895	0.0094739	0.00910885	0.00874524	0.00838437	0.00802741	0.00767542	0.00732931	0.00698991	0.00665794
-0.39	1.18309e-05	0.00119337	0.00236581	0.00352031	0.00464839	0.00574199	0.0067937	0.00779682	0.00874544	0.00963454	0.01046	0.0112185	0.0119078	0.0125264	0.0130737	0.0135498	0.0139555	0.0142922	0.0145619	0.0147671	0.0149104	0.0149951	0.0150245	0.015002	0.0149313	0.0148162	0.0146602	0.0144671	0.0142405	0.0139839	0.0137008	0.0133943	0.0130678	0.0127241	0.0123661	0.0119964	0.0116175	0.0112318	0.0108413	0.010448	0.0100538	0.00966033	0.00926902	0.00888126	0.00849825	0.00812108	0.00775068	0.0073879	0.00703345
-0.38	1.2949e-05	0.00130608	0.00258887	0.00385127	0.00508363	0.00627689	0.00742269	0.00851353	0.00954288	0.0105052	0.011396	0.0122119	0.0129505	0.0136105	0.0141913	0.0146933	0.0151178	0.0154666	0.0157421	0.0159472	0.0160852	0.0161597	0.0161747	0.016134	0.0160419	0.0159024	0.0157197	0.0154979	0.0152409	0.0149527	0.0146369	0.0142972	0.0139368	0.0135591	0.0131671	0.0127636	0.0123512	0.0119323	0.0115093	0.0110842	0.0106589	0.0102352	0.00981443	0.00939817	0.00898761	0.00858386	0.00818787	0.00780049	0.00742243
-0.37	1.41843e-05	0.0014306	0.00283521	0.00421657	0.00556371	0.00686636	0.0081151	0.00930155	0.0104184	0.0114597	0.0124206	0.0132974	0.0140879	0.0147907	0.0154057	0.0159335	0.016376	0.0167353	0.0170145	0.017217	0.0173468	0.0174081	0.0174052	0.0173429	0.0172257	0.0170582	0.0168451	0.0165909	0.0163	0.0159766	0.0156248	0.0152484	0.0148512	0.0144365	0.0140076	0.0135675	0.013119	0.0126646	0.0122068	0.0117477	0.0112893	0.0108333	0.0103814	0.00993504	0.00949539	0.00906362	0.0086407	0.00822748	0.00782467
-0.36	1.55518e-05	0.00156843	0.00310779	0.00462055	0.00609421	0.0075171	0.00887859	0.0101693	0.0113811	0.0125075	0.0135433	0.0144847	0.0153294	0.0160764	0.0167259	0.017279	0.017738	0.0181058	0.0183861	0.018583	0.0187011	0.0187454	0.0187209	0.0186328	0.0184864	0.0182868	0.0180392	0.0177486	0.0174199	0.0170575	0.016666	0.0162495	0.0158119	0.015357	0.0148882	0.0144086	0.0139213	0.0134289	0.0129339	0.0124385	0.0119449	0.0114548	0.0109699	0.0104917	0.0100214	0.00956011	0.00910892	0.00866861	0.00823989
-0.35	1.70692e-05	0.00172134	0.00341008	0.00506828	0.00668165	0.00823689	0.00972198	0.0111264	0.0124412	0.0136592	0.0147749	0.0157845	0.0166857	0.017478	0.0181618	0.0187391	0.0192127	0.0195863	0.0198644	0.020052	0.0201544	0.0201773	0.0201266	0.0200081	0.0198278	0.0195915	0.0193049	0.0189735	0.0186025	0.018197	0.0177618	0.0173013	0.0168199	0.0163213	0.0158093	0.0152873	0.0147583	0.0142252	0.0136905	0.0131566	0.0126256	0.0120994	0.0115796	0.0110678	0.0105652	0.010073	0.00959217	0.00912351	0.00866772
-0.34	1.87571e-05	0.0018914	0.00374614	0.00556568	0.0073336	0.00903474	0.0106555	0.012184	0.0136104	0.014927	0.0161277	0.017209	0.0181688	0.0190068	0.0197243	0.020324	0.0208095	0.0211855	0.0214574	0.0216311	0.0217129	0.0217094	0.0216273	0.0214732	0.0212538	0.0209756	0.0206449	0.0202677	0.0198498	0.0193967	0.0189135	0.018405	0.0178758	0.0173299	0.0167714	0.0162037	0.01563	0.0150534	0.0144765	0.0139016	0.013331	0.0127666	0.0122101	0.0116629	0.0111265	0.0106018	0.01009	0.00959172	0.00910771
-0.33	2.06398e-05	0.00208107	0.00412075	0.00611968	0.00805897	0.00992123	0.011691	0.013355	0.0149024	0.0163246	0.0176157	0.0187719	0.0197917	0.0206755	0.0214253	0.0220448	0.0225386	0.0229127	0.0231734	0.0233279	0.0233834	0.0233475	0.023228	0.0230323	0.022768	0.0224421	0.0220617	0.0216334	0.0211635	0.0206578	0.020122	0.0195611	0.01898	0.0183831	0.0177745	0.0171577	0.0165363	0.0159133	0.0152915	0.0146732	0.0140607	0.013456	0.0128608	0.0122766	0.0117046	0.0111461	0.0106018	0.0100727	0.0095593
-0.32	2.27463e-05	0.00229325	0.00453959	0.00673854	0.00886824	0.0109087	0.0128424	0.0146544	0.0163327	0.0178682	0.0192547	0.0204888	0.0215696	0.0224982	0.023278	0.0239136	0.0244112	0.0247779	0.0250214	0.0251501	0.0251726	0.0250976	0.0249338	0.0246898	0.0243739	0.023994	0.0235577	0.0230725	0.0225449	0.0219815	0.0213881	0.0207702	0.0201329	0.0194809	0.0188183	0.0181491	0.0174768	0.0168044	0.0161349	0.0154707	0.0148141	0.014167	0.0135311	0.012908	0.0122989	0.011705	0.011127	0.0105658	0.0100219
-0.31	2.51115e-05	0.00253142	0.00500944	0.00743207	0.00977389	0.0120119	0.014126	0.0160996	0.0179194	0.0195758	0.0210627	0.0223771	0.0235189	0.0244905	0.0252967	0.0259436	0.026439	0.0267915	0.0270105	0.0271059	0.0270875	0.0269655	0.0267497	0.0264498	0.0260748	0.0256338	0.0251351	0.0245864	0.0239952	0.0233684	0.0227121	0.0220323	0.0213343	0.0206229	0.0199026	0.0191773	0.0184507	0.017726	0.017006	0.0162933	0.0155902	0.0148986	0.0142202	0.0135564	0.0129086	0.0122777	0.0116647	0.0110702	0.0104947
-0.3	2.77771e-05	0.00279978	0.00553849	0.00821205	0.0107908	0.0132481	0.0155612	0.0177111	0.0196837	0.0214687	0.0230604	0.0244565	0.0256583	0.0266697	0.0274972	0.0281489	0.0286346	0.0289646	0.0291504	0.0292034	0.0291351	0.0289571	0.0286805	0.028316	0.027874	0.027364	0.0267954	0.0261764	0.0255152	0.0248189	0.0240942	0.0233473	0.0225837	0.0218086	0.0210265	0.0202414	0.0194572	0.018677	0.0179038	0.01714	0.0163881	0.0156498	0.0149269	0.0142208	0.0135326	0.0128634	0.012214	0.011585	0.0109768
-0.29	3.07942e-05	0.00310346	0.00613664	0.00909273	0.0119369	0.0146383	0.0171707	0.0195131	0.0216501	0.0235712	0.0252713	0.0267495	0.0280085	0.0290547	0.0298966	0.0305448	0.0310113	0.0313089	0.0314509	0.0314509	0.0313222	0.0310779	0.0307305	0.0302921	0.0297739	0.0291865	0.0285399	0.0278433	0.027105	0.0263329	0.0255339	0.0247144	0.0238804	0.023037	0.0221889	0.0213403	0.020495	0.0196562	0.0188269	0.0180095	0.0172064	0.0164194	0.0156501	0.0148998	0.0141698	0.0134609	0.0127739	0.0121093	0.0114674
-0.28	3.42257e-05	0.00344871	0.00681606	0.0100915	0.013234	0.0162074	0.0189819	0.0215341	0.0238474	0.0259116	0.0277225	0.0292812	0.0305929	0.0316665	0.0325135	0.0331475	0.0335832	0.0338361	0.0339221	0.0338568	0.0336556	0.0333333	0.032904	0.0323809	0.0317766	0.0311026	0.0303695	0.0295872	0.0287646	0.0279098	0.0270303	0.0261327	0.0252231	0.0243067	0.0233884	0.0224725	0.0215626	0.0206621	0.0197738	0.0189003	0.0180438	0.0172059	0.0163883	0.0155924	0.014819	0.014069	0.0133432	0.0126419	0.0119654
-0.27	3.81495e-05	0.00384335	0.00759178	0.0112298	0.0147086	0.017986	0.0210277	0.023808	0.0263094	0.0285225	0.0304448	0.0320801	0.033437	0.0345278	0.0353679	0.0359741	0.0363648	0.0365584	0.0365737	0.0364288	0.0361413	0.0357279	0.0352042	0.034585	0.0338837	0.033113	0.0322842	0.0314077	0.0304929	0.0295485	0.0285821	0.0276006	0.02661	0.025616	0.0246232	0.023636	0.0226581	0.0216927	0.0207428	0.0198106	0.0188984	0.0180077	0.0171401	0.0162967	0.0154786	0.0146863	0.0139205	0.0131815	0.0124695
-0.26	4.26635e-05	0.00429716	0.00848263	0.0125342	0.0163936	0.0200112	0.0233479	0.0263755	0.0290761	0.0314419	0.0334734	0.0351783	0.0365693	0.0376636	0.038481	0.0390426	0.0393709	0.0394878	0.0394154	0.0391745	0.038785	0.0382657	0.037634	0.0369058	0.0360958	0.0352176	0.0342831	0.0333035	0.0322886	0.0312472	0.0301872	0.0291158	0.028039	0.0269624	0.0258909	0.0248286	0.0237792	0.022746	0.0217316	0.0207384	0.0197682	0.0188228	0.0179035	0.0170113	0.016147	0.0153113	0.0145045	0.0137269	0.0129786
-0.25	4.78928e-05	0.00482258	0.00951246	0.0140383	0.01833	0.022329	0.0259909	0.029285	0.0321944	0.034714	0.0368487	0.0386115	0.0400212	0.0411006	0.0418752	0.0423715	0.0426163	0.0426361	0.0424561	0.0421004	0.0415914	0.0409498	0.0401948	0.0393438	0.0384125	0.0374153	0.0363649	0.0352728	0.0341492	0.0330033	0.031843	0.0306756	0.0295072	0.0283433	0.0271887	0.0260476	0.0249234	0.0238193	0.0227378	0.0216812	0.0206512	0.0196492	0.0186766	0.0177341	0.0168225	0.0159422	0.0150935	0.0142765	0.0134912
-0.24	5.39985e-05	0.00543568	0.0107119	0.0157848	0.0205693	0.0249965	0.0290158	0.0325952	0.03572	0.0383898	0.0406163	0.0424196	0.0438265	0.0448671	0.0455737	0.0459791	0.0461156	0.0460141	0.0457038	0.045212	0.0445637	0.0437818	0.0428871	0.0418983	0.0408323	0.0397039	0.0385267	0.0373124	0.0360715	0.0348134	0.033546	0.0322765	0.0310112	0.0297553	0.0285135	0.0272897	0.0260875	0.0249097	0.0237587	0.0226365	0.0215446	0.0204845	0.0194571	0.0184631	0.0175031	0.0165773	0.0156859	0.0148288	0.0140058
-0.23	6.11929e-05	0.00615751	0.0121207	0.0178289	0.0231775	0.0280852	0.0324956	0.0363769	0.0397187	0.0425286	0.0448277	0.0466466	0.0480216	0.0489925	0.0495999	0.0498836	0.0498821	0.0496314	0.0491649	0.0485131	0.0477038	0.0467618	0.0457097	0.0445672	0.0433522	0.0420801	0.0407648	0.0394184	0.0380515	0.0366733	0.035292	0.0339145	0.0325469	0.0311944	0.0298613	0.0285515	0.0272682	0.026014	0.0247911	0.0236013	0.0224459	0.0213261	0.0202427	0.0191961	0.0181867	0.0172146	0.0162798	0.015382	0.0145209
-0.22	6.97599e-05	0.00701623	0.013792	0.0202426	0.0262392	0.0316857	0.0365208	0.0407154	0.0442679	0.0471981	0.0495407	0.0513398	0.0526449	0.053507	0.0539765	0.0541016	0.0539275	0.0534956	0.0528436	0.0520054	0.0510112	0.049888	0.0486595	0.0473466	0.0459677	0.0445388	0.043074	0.0415855	0.0400837	0.0385779	0.0370759	0.0355846	0.0341097	0.0326561	0.031228	0.0298289	0.0284616	0.0271286	0.0258317	0.0245725	0.0233521	0.0221713	0.0210306	0.0199305	0.018871	0.0178519	0.0168732	0.0159342	0.0150347
-0.21	8.00888e-05	0.00805025	0.0157973	0.0231225	0.0298655	0.035914	0.0412039	0.0457143	0.0494589	0.0524756	0.0548185	0.0565499	0.0577354	0.0584396	0.0587245	0.0586475	0.0582607	0.0576114	0.0567414	0.0556878	0.0544832	0.053156	0.0517313	0.0502306	0.0486727	0.0470738	0.0454479	0.0438072	0.0421619	0.0405209	0.0388919	0.0372811	0.0356941	0.0341353	0.0326087	0.0311172	0.0296634	0.0282494	0.0268767	0.0255466	0.0242598	0.0230169	0.0218182	0.0206638	0.0195536	0.0184871	0.017464	0.0164837	0.0155455
-0.2	9.27264e-05	0.00931338	0.0182357	0.0265992	0.0342034	0.040919	0.0466851	0.0514984	0.0553973	0.0584475	0.0607294	0.0623288	0.0633312	0.0638174	0.063862	0.0635319	0.0628871	0.0619799	0.0608563	0.059556	0.0581136	0.0565589	0.0549174	0.0532111	0.0514588	0.0496766	0.0478783	0.0460757	0.0442785	0.0424952	0.0407329	0.0389975	0.037294	0.0356264	0.0339979	0.0324114	0.0308689	0.0293721	0.0279221	0.0265197	0.0251655	0.0238598	0.0226024	0.0213933	0.0202319	0.0191177	0.0180502	0.0170283	0.0160514
-0.19	0.000108466	0.0108832	0.0212478	0.0308542	0.0394507	0.0468941	0.0531395	0.0582166	0.0622043	0.0652081	0.0673439	0.0687274	0.0694673	0.0696627	0.0694014	0.0687604	0.0678066	0.0665973	0.0651817	0.0636017	0.0618932	0.0600864	0.0582072	0.0562775	0.0543156	0.0523373	0.0503556	0.0483817	0.0464247	0.0444925	0.0425913	0.0407266	0.0389026	0.0371228	0.0353899	0.0337062	0.0320731	0.030492	0.0289634	0.027488	0.0260657	0.0246965	0.0233801	0.0221159	0.0209033	0.0197414	0.0186293	0.0175661	0.0165505
-0.18	0.0001285	0.0128756	0.0250397	0.0361448	0.0458767	0.0540912	0.0607838	0.0660443	0.0700145	0.0728562	0.0747315	0.0757917	0.0761719	0.0759902	0.075348	0.0743312	0.0730127	0.0714538	0.0697058	0.0678118	0.0658081	0.0637248	0.0615873	0.0594167	0.0572306	0.0550437	0.0528683	0.0507145	0.0485905	0.0465033	0.0444584	0.0424603	0.0405125	0.0386178	0.0367783	0.0349955	0.0332705	0.031604	0.0299962	0.028447	0.0269563	0.0255235	0.0241479	0.0228287	0.0215649	0.0203554	0.0191991	0.0180947	0.0170408
-0.17	0.00015471	0.0154714	0.0299237	0.0428449	0.053853	0.0628373	0.0698822	0.0751814	0.0789709	0.0814888	0.0829537	0.0835571	0.0834617	0.0828038	0.0816965	0.0802332	0.0784907	0.0765325	0.0744107	0.0721682	0.0698404	0.0674566	0.0650408	0.0626127	0.0601886	0.0577819	0.0554034	0.0530619	0.0507647	0.0485174	0.0463245	0.0441896	0.0421154	0.0401037	0.038156	0.0362731	0.0344554	0.0327029	0.0310154	0.0293925	0.0278333	0.0263369	0.0249024	0.0235285	0.0222139	0.0209573	0.0197571	0.018612	0.0175203
-0.16	0.000190236	0.0189684	0.0363943	0.0515124	0.0638951	0.0735518	0.0807467	0.0858439	0.0892139	0.0911901	0.0920552	0.0920414	0.0913366	0.0900919	0.0884286	0.086444	0.0842162	0.0818085	0.0792715	0.0766467	0.0739672	0.0712602	0.0685475	0.0658468	0.0631724	0.0605357	0.057946	0.0554104	0.0529347	0.0505232	0.0481792	0.0459051	0.0437026	0.0415727	0.0395159	0.0375323	0.0356215	0.0337831	0.0320161	0.0303196	0.0286924	0.027133	0.0256401	0.0242121	0.0228473	0.0215442	0.0203009	0.0191157	0.0179869
-0.15	0.000240743	0.0238921	0.0452729	0.0629973	0.0767141	0.0867549	0.0937227	0.098243	0.10086	0.102015	0.102051	0.101235	0.0997733	0.0978235	0.0955095	0.0929277	0.0901538	0.0872476	0.0842562	0.0812173	0.0781606	0.0751098	0.0720837	0.0690972	0.066162	0.0632871	0.0604797	0.057745	0.0550869	0.0525084	0.0500112	0.0475966	0.0452649	0.0430163	0.0408503	0.0387661	0.0367627	0.0348388	0.032993	0.0312237	0.0295292	0.0279077	0.0263573	0.0248762	0.0234622	0.0221134	0.0208279	0.0196036	0.0184385
-0.14	0.000317578	0.0312569	0.0580013	0.0786101	0.0932587	0.103042	0.109145	0.112544	0.113972	0.113966	0.112912	0.111094	0.108719	0.105944	0.102886	0.0996338	0.0962563	0.0928063	0.0893249	0.0858437	0.0823876	0.0789756	0.0756226	0.0723397	0.0691356	0.0660164	0.0629866	0.0600495	0.0572069	0.0544598	0.0518087	0.0492532	0.0467926	0.0444257	0.0421511	0.0399673	0.0378723	0.0358641	0.0339407	0.0320999	0.0303394	0.0286571	0.0270505	0.0255174	0.0240554	0.0226623	0.0213357	0.0200734	0.0188731
-0.13	0.000447238	0.0432791	0.0772495	0.100325	0.114677	0.122982	0.127244	0.128798	0.128515	0.126969	0.124549	0.121525	0.118087	0.114373	0.110484	0.106496	0.102464	0.0984317	0.0944301	0.0904838	0.0866106	0.0828241	0.0791341	0.0755475	0.0720691	0.068702	0.0654476	0.0623067	0.059279	0.0563636	0.0535592	0.0508638	0.0482754	0.0457917	0.0434103	0.0411285	0.0389436	0.0368529	0.0348537	0.0329431	0.0311185	0.0293769	0.0277158	0.0261324	0.024624	0.0231879	0.0218217	0.0205227	0.0192885
-0.12	0.000709267	0.065696	0.108053	0.130767	0.142016	0.146861	0.14799	0.146859	0.144309	0.140848	0.136802	0.132387	0.127753	0.123002	0.118211	0.113433	0.108707	0.104062	0.0995179	0.0950899	0.0907878	0.0866184	0.0825857	0.0786917	0.0749371	0.0713212	0.0678424	0.0644987	0.0612874	0.0582054	0.0552497	0.0524168	0.0497031	0.0471052	0.0446194	0.0422422	0.0399699	0.0377992	0.0357265	0.0337485	0.0318619	0.0300633	0.0283497	0.0267179	0.0251649	0.0236877	0.0222835	0.0209494	0.0196828
-0.11	0.00150148	0.116706	0.15848	0.172018	0.175389	0.174283	0.170913	0.166307	0.161004	0.155316	0.149436	0.143489	0.137557	0.1317	0.125955	0.12035	0.114903	0.109627	0.104528	0.0996099	0.0948738	0.0903188	0.0859425	0.0817418	0.0777126	0.0738502	0.07015	0.0666067	0.0632153	0.0599705	0.0568673	0.0539006	0.0510653	0.0483568	0.0457701	0.0433009	0.0409445	0.0386969	0.0365538	0.0345112	0.0325652	0.0307122	0.0289485	0.0272706	0.0256752	0.0241589	0.0227186	0.0213513	0.0200539
-0.1	0.249906	0.240526	0.231187	0.221931	0.212795	0.203813	0.195018	0.186435	0.178086	0.169989	0.162156	0.154596	0.147314	0.140312	0.133589	0.127142	0.120965	0.115052	0.109396	0.103989	0.0988208	0.0938837	0.0891685	0.0846662	0.0803679	0.0762649	0.0723489	0.0686119	0.0650462	0.0616441	0.0583988	0.0553035	0.0523516	0.0495371	0.0468542	0.0442972	0.0418608	0.0395401	0.0373301	0.0352263	0.0332242	0.0313198	0.0295088	0.0277874	0.026152	0.0245989	0.0231247	0.0217261	0.0204
-0.09	0.49831	0.364306	0.303817	0.271731	0.250055	0.23317	0.218924	0.206345	0.194935	0.184418	0.174626	0.165452	0.15682	0.148677	0.140981	0.133698	0.126799	0.120259	0.114056	0.108169	0.10258	0.0972709	0.0922269	0.0874329	0.082875	0.0785407	0.0744179	0.0704955	0.0667633	0.0632116	0.0598313	0.056614	0.0535518	0.0506372	0.0478635	0.0452238	0.0427123	0.0403229	0.0380503	0.0358892	0.0338347	0.0318822	0.0300271	0.0282653	0.0265926	0.0250053	0.0234996	0.0220721	0.0207191
-0.08	0.499101	0.415196	0.35401	0.312639	0.282988	0.260065	0.24125	0.225136	0.210929	0.198154	0.18651	0.175794	0.165868	0.156627	0.147994	0.139906	0.132311	0.125168	0.11844	0.112093	0.106101	0.100438	0.0950811	0.0900102	0.0852066	0.0806536	0.0763358	0.0722391	0.0683506	0.0646586	0.0611521	0.057821	0.0546559	0.0516484	0.0487902	0.046074	0.0434928	0.04104	0.0387095	0.0364955	0.0343927	0.0323959	0.0305003	0.0287013	0.0269945	0.0253758	0.0238413	0.0223871	0.0210097
-0.07	0.499361	0.43741	0.384415	0.3425	0.30958	0.283053	0.260982	0.242086	0.225539	0.210799	0.197498	0.185381	0.174263	0.164004	0.154497	0.145656	0.137411	0.129703	0.122482	0.115706	0.109338	0.103344	0.0976957	0.0923673	0.0873358	0.0825804	0.0780823	0.0738248	0.0697926	0.0659716	0.0623492	0.0589138	0.0556548	0.0525622	0.0496271	0.0468411	0.0441965	0.041686	0.039303	0.0370411	0.0348946	0.0328577	0.0309255	0.0290928	0.0273552	0.0257082	0.0241476	0.0226695	0.0212701
-0.06	0.499488	0.449138	0.403088	0.363377	0.329923	0.301712	0.277628	0.256752	0.238392	0.222044	0.207339	0.194005	0.181833	0.170664	0.16037	0.150848	0.142011	0.13379	0.126121	0.118955	0.112244	0.10595	0.100037	0.0944755	0.0892377	0.0842993	0.0796387	0.0752363	0.0710746	0.0671378	0.0634116	0.0598828	0.0565396	0.0533711	0.0503673	0.0475192	0.0448181	0.0422564	0.0398267	0.0375222	0.0353368	0.0332645	0.0312998	0.0294374	0.0276725	0.0260005	0.0244169	0.0229177	0.0214988
-0.05	0.499561	0.456109	0.415046	0.377869	0.345033	0.316294	0.291123	0.268951	0.249276	0.231684	0.215846	0.2015	0.188436	0.176485	0.165509	0.155392	0.146037	0.137364	0.129301	0.12179	0.114778	0.10822	0.102075	0.096308	0.0908891	0.0857903	0.0809873	0.0764583	0.0721836	0.0681458	0.0643289	0.0607189	0.0573025	0.0540681	0.0510047	0.0481027	0.0453527	0.0427466	0.0402766	0.0379354	0.0357165	0.0336136	0.0316208	0.0297328	0.0279445	0.0262509	0.0246476	0.0231302	0.0216947
-0.04	0.499606	0.460524	0.422932	0.387914	0.356014	0.32732	0.301646	0.278687	0.25811	0.239605	0.222895	0.207748	0.193961	0.181368	0.169825	0.159211	0.149421	0.140368	0.131973	0.124171	0.116904	0.110122	0.103781	0.0978414	0.0922697	0.0870359	0.082113	0.0774774	0.0731077	0.0689851	0.0650924	0.0614142	0.0579366	0.054647	0.0515339	0.0485869	0.0457962	0.0431531	0.0406494	0.0382777	0.0360309	0.0339025	0.0318865	0.0299773	0.0281694	0.026458	0.0248383	0.0233058	0.0218565
-0.03	0.499636	0.46338	0.428152	0.394771	0.363754	0.33532	0.309469	0.286063	0.264901	0.245758	0.228415	0.212666	0.198328	0.185236	0.17325	0.162244	0.15211	0.142754	0.134095	0.126061	0.118591	0.111631	0.105133	0.0990555	0.0933623	0.0880208	0.0830026	0.0782822	0.0738372	0.0696472	0.0656943	0.0619622	0.0584361	0.0551029	0.0519504	0.0489678	0.0461449	0.0434726	0.0409424	0.0385465	0.0362777	0.0341293	0.032095	0.030169	0.0283459	0.0266204	0.0249878	0.0234435	0.0219833
-0.02	0.499654	0.465173	0.431476	0.399223	0.368884	0.34073	0.31485	0.291211	0.269694	0.250139	0.232369	0.216206	0.20148	0.188035	0.175731	0.164443	0.15406	0.144485	0.135634	0.127432	0.119814	0.112724	0.106112	0.0999345	0.0941528	0.0887331	0.0836457	0.0788638	0.074364	0.0701253	0.0661287	0.0623574	0.0587963	0.0554315	0.0522505	0.0492422	0.046396	0.0437026	0.0411533	0.03874	0.0364554	0.0342925	0.032245	0.0303069	0.0284727	0.0267371	0.0250953	0.0235425	0.0220744
-0.01	0.499664	0.466165	0.433329	0.401731	0.371812	0.343855	0.317995	0.294247	0.272543	0.252758	0.234744	0.218339	0.203384	0.189728	0.177234	0.165776	0.155242	0.145534	0.136567	0.128262	0.120555	0.113386	0.106705	0.100467	0.0946312	0.0891641	0.0840346	0.0792155	0.0746825	0.0704141	0.0663911	0.0625962	0.0590138	0.0556298	0.0524317	0.0494078	0.0465475	0.0438414	0.0412805	0.0388567	0.0365625	0.0343909	0.0323354	0.0303901	0.0285492	0.0268075	0.02516	0.0236021	0.0221293
0	0.499667	0.466483	0.433924	0.402542	0.372764	0.344878	0.319029	0.29525	0.273487	0.25363	0.235536	0.219051	0.20402	0.190295	0.177737	0.166222	0.155638	0.145886	0.136879	0.128541	0.120803	0.113608	0.106904	0.100645	0.0947914	0.0893084	0.0841648	0.0793331	0.074789	0.0705108	0.0664789	0.062676	0.0590865	0.0556962	0.0524922	0.0494631	0.0465982	0.0438878	0.041323	0.0388957	0.0365983	0.0344237	0.0323656	0.0304178	0.0285747	0.026831	0.0251816	0.023622	0.0221476
0.01	0.499664	0.466165	0.433329	0.401731	0.371812	0.343855	0.317995	0.294247	0.272543	0.252758	0.234744	0.218339	0.203384	0.189728	0.177234	0.165776	0.155242	0.145534	0.136567	0.128262	0.120555	0.113386	0.106705	0.100467	0.0946312	0.0891641	0.0840346	0.0792155	0.0746825	0.0704141	0.0663911	0.0625962	0.0590138	0.0556298	0.0524317	0.0494078	0.0465475	0.0438414	0.0412805	0.0388567	0.0365625	0.0343909	0.0323354	0.0303901	0.0285492	0.0268075	0.02516	0.0236021	0.0221293
0.02	0.499654	0.465173	0.431476	0.399223	0.368884	0.34073	0.31485	0.291211	0.269694	0.250139	0.232369	0.216206	0.20148	0.188035	0.175731	0.164443	0.15406	0.144485	0.135634	0.127432	0.119814	0.112724	0.106112	0.0999345	0.0941528	0.0887331	0.0836457	0.0788638	0.074364	0.0701253	0.0661287	0.0623574	0.0587963	0.0554315	0.0522505	0.0492422	0.046396	0.0437026	0.0411533	0.03874	0.0364554	0.0342925	0.032245	0.0303069	0.0284727	0.0267371	0.0250953	0.0235425	0.0220744
0.03	0.499636	0.46338	0.428152	0.394771	0.363754	0.33532	0.309469	0.286063	0.264901	0.245758	0.228415	0.212666	0.198328	0.185236	0.17325	0.162244	0.15211	0.142754	0.134095	0.126061	0.118591	0.111631	0.105133	0.0990555	0.0933623	0.0880208	0.0830026	0.0782822	0.0738372	0.0696472	0.0656943	0.0619622	0.0584361	0.0551029	0.0519504	0.0489678	0.0461449	0.0434726	0.0409424	0.0385465	0.0362777	0.0341293	0.032095	0.030169	0.0283459	0.0266204	0.0249878	0.0234435	0.0219833
0.04	0.499606	0.460524	0.422932	0.387914	0.356014	0.32732	0.301646	0.278687	0.25811	0.239605	0.222895	0.207748	0.193961	0.181368	0.169825	0.159211	0.149421	0.140368	0.131973	0.124171	0.116904	0.110122	0.103781	0.0978414	0.0922697	0.0870359	0.082113	0.0774774	0.0731077	0.0689851	0.0650924	0.0614142	0.0579366	0.054647	0.0515339	0.0485869	0.0457962	0.0431531	0.0406494	0.0382777	0.0360309	0.0339025	0.0318865	0.0299773	0.0281694	0.026458	0.0248383	0.0233058	0.0218565
0.05	0.499561	0.456109	0.415046	0.377869	0.345033	0.316294	0.291123	0.268951	0.249276	0.231684	0.215846	0.2015	0.188436	0.176485	0.165509	0.155392	0.146037	0.137364	0.129301	0.12179	0.114778	0.10822	0.102075	0.096308	0.0908891	0.0857903	0.0809873	0.0764583	0.0721836	0.0681458	0.0643289	0.0607189	0.0573025	0.0540681	0.0510047	0.0481027	0.0453527	0.0427466	0.0402766	0.0379354	0.0357165	0.0336136	0.0316208	0.0297328	0.0279445	0.0262509	0.0246476	0.0231302	0.0216947
0.06	0.499488	0.449138	0.403088	0.363377	0.329923	0.301712	0.277628	0.256752	0.238392	0.222044	0.207339	0.194005	0.181833	0.170664	0.16037	0.150848	0.142011	0.13379	0.126121	0.118955	0.112244	0.10595	0.100037	0.0944755	0.0892377	0.0842993	0.0796387	0.0752363	0.0710746	0.0671378	0.0634116	0.0598828	0.0565396	0.0533711	0.0503673	0.0475192	0.0448181	0.0422564	0.0398267	0.0375222	0.0353368	0.0332645	0.0312998	0.0294374	0.0276725	0.0260005	0.0244169	0.0229177	0.0214988
0.07	0.499361	0.43741	0.384415	0.3425	0.30958	0.283053	0.260982	0.242086	0.225539	0.210799	0.197498	0.185381	0.174263	0.164004	0.154497	0.145656	0.137411	0.129703	0.122482	0.115706	0.109338	0.103344	0.0976957	0.0923673	0.0873358	0.0825804	0.0780823	0.0738248	0.0697926	0.0659716	0.0623492	0.0589138	0.0556548	0.0525622	0.0496271	0.0468411	0.0441965	0.041686	0.039303	0.0370411	0.0348946	0.0328577	0.0309255	0.0290928	0.0273552	0.0257082	0.0241476	0.0226695	0.0212701
0.08	0.499101	0.415196	0.35401	0.312639	0.282988	0.260065	0.24125	0.225136	0.210929	0.198154	0.18651	0.175794	0.165868	0.156627	0.147994	0.139906	0.132311	0.125168	0.11844	0.112093	0.106101	0.100438	0.0950811	0.0900102	0.0852066	0.0806536	0.0763358	0.0722391	0.0683506	0.0646586	0.0611521	0.057821	0.0546559	0.0516484	0.0487902	0.046074	0.0434928	0.04104	0.0387095	0.0364955	0.0343927	0.0323959	0.0305003	0.0287013	0.0269945	0.0253758	0.0238413	0.0223871	0.0210097
0.09	0.49831	0.364306	0.303817	0.271731	0.250055	0.23317	0.218924	0.206345	0.194935	0.184418	0.174626	0.165452	0.15682	0.148677	0.140981	0.133698	0.126799	0.120259	0.114056	0.108169	0.10258	0.0972709	0.0922269	0.0874329	0.082875	0.0785407	0.0744179	0.0704955	0.0667633	0.0632116	0.0598313	0.056614	0.0535518	0.0506372	0.0478635	0.0452238	0.0427123	0.0403229	0.0380503	0.0358892	0.0338347	0.0318822	0.0300271	0.0282653	0.0265926	0.0250053	0.0234996	0.0220721	0.0207191
0.1	0.249906	0.240526	0.231187	0.221931	0.212795	0.203813	0.195018	0.186435	0.178086	0.169989	0.162156	0.154596	0.147314	0.140312	0.133589	0.127142	0.120965	0.115052	0.109396	0.103989	0.0988208	0.0938837	0.0891685	0.0846662	0.0803679	0.0762649	0.0723489	0.0686119	0.0650462	0.0616441	0.0583988	0.0553035	0.0523516	0.0495371	0.0468542	0.0442972	0.0418608	0.0395401	0.0373301	0.0352263	0.0332242	0.0313198	0.0295088	0.0277874	0.026152	0.0245989	0.0231247	0.0217261	0.0204
0.11	0.00150148	0.116706	0.15848	0.172018	0.175389	0.174283	0.170913	0.166307	0.161004	0.155316	0.149436	0.143489	0.137557	0.1317	0.125955	0.12035	0.114903	0.109627	0.104528	0.0996099	0.0948738	0.0903188	0.0859425	0.0817418	0.0777126	0.0738502	0.07015	0.0666067	0.0632153	0.0599705	0.0568673	0.0539006	0.0510653	0.0483568	0.0457701	0.0433009	0.0409445	0.0386969	0.0365538	0.0345112	0.0325652	0.0307122	0.0289485	0.0272706	0.0256752	0.0241589	0.0227186	0.0213513	0.0200539
0.12	0.000709267	0.065696	0.108053	0.130767	0.142016	0.146861	0.14799	0.146859	0.144309	0.140848	0.136802	0.132387	0.127753	0.123002	0.118211	0.113433	0.108707	0.104062	0.0995179	0.0950899	0.0907878	0.0866184	0.0825857	0.0786917	0.0749371	0.0713212	0.0678424	0.0644987	0.0612874	0.0582054	0.0552497	0.0524168	0.0497031	0.0471052	0.0446194	0.0422422	0.0399699	0.0377992	0.0357265	0.0337485	0.0318619	0.0300633	0.0283497	0.0267179	0.0251649	0.0236877	0.0222835	0.0209494	0.0196828
0.13	0.000447238	0.0432791	0.0772495	0.100325	0.114677	0.122982	0.127244	0.128798	0.128515	0.126969	0.124549	0.121525	0.118087	0.114373	0.110484	0.106496	0.102464	0.0984317	0.0944301	0.0904838	0.0866106	0.0828241	0.0791341	0.0755475	0.0720691	0.068702	0.0654476	0.0623067	0.059279	0.0563636	0.0535592	0.0508638	0.0482754	0.0457917	0.0434103	0.0411285	0.0389436	0.0368529	0.0348537	0.0329431	0.0311185	0.0293769	0.0277158	0.0261324	0.024624	0.0231879	0.0218217	0.0205227	0.0192885
0.14	0.000317578	0.0312569	0.0580013	0.0786101	0.0932587	0.103042	0.109145	0.112544	0.113972	0.113966	0.112912	0.111094	0.108719	0.105944	0.102886	0.0996338	0.0962563	0.0928063	0.0893249	0.0858437	0.0823876	0.0789756	0.0756226	0.0723397	0.0691356	0.0660164	0.0629866	0.0600495	0.0572069	0.0544598	0.0518087	0.0492532	0.0467926	0.0444257	0.0421511	0.0399673	0.0378723	0.0358641	0.0339407	0.0320999	0.0303394	0.0286571	0.0270505	0.0255174	0.0240554	0.0226623	0.0213357	0.0200734	0.0188731
0.15	0.000240743	0.0238921	0.0452729	0.0629973	0.0767141	0.0867549	0.0937227	0.098243	0.10086	0.102015	0.102051	0.101235	0.0997733	0.0978235	0.0955095	0.0929277	0.0901538	0.0872476	0.0842562	0.0812173	0.0781606	0.0751098	0.0720837	0.0690972	0.066162	0.0632871	0.0604797	0.057745	0.0550869	0.0525084	0.0500112	0.0475966	0.0452649	0.0430163	0.0408503	0.0387661	0.0367627	0.0348388	0.032993	0.0312237	0.0295292	0.0279077	0.0263573	0.0248762	0.0234622	0.0221134	0.0208279	0.0196036	0.0184385
0.16	0.000190236	0.0189684	0.0363943	0.0515124	0.0638951	0.0735518	0.0807467	0.0858439	0.0892139	0.0911901	0.0920552	0.0920414	0.0913366	0.0900919	0.0884286	0.086444	0.0842162	0.0818085	0.0792715	0.0766467	0.0739672	0.0712602	0.0685475	0.0658468	0.0631724	0.0605357	0.057946	0.0554104	0.0529347	0.0505232	0.0481792	0.0459051	0.0437026	0.0415727	0.0395159	0.0375323	0.0356215	0.0337831	0.0320161	0.0303196	0.0286924	0.027133	0.0256401	0.0242121	0.0228473	0.0215442	0.0203009	0.0191157	0.0179869
0.17	0.00015471	0.0154714	0.0299237	0.0428449	0.053853	0.0628373	0.0698822	0.0751814	0.0789709	0.0814888	0.0829537	0.0835571	0.0834617	0.0828038	0.0816965	0.0802332	0.0784907	0.0765325	0.0744107	0.0721682	0.0698404	0.0674566	0.0650408	0.0626127	0.0601886	0.0577819	0.0554034	0.0530619	0.0507647	0.0485174	0.0463245	0.0441896	0.0421154	0.0401037	0.038156	0.0362731	0.0344554	0.0327029	0.0310154	0.0293925	0.0278333	0.0263369	0.0249024	0.0235285	0.0222139	0.0209573	0.0197571	0.018612	0.0175203
0.18	0.0001285	0.0128756	0.0250397	0.0361448	0.0458767	0.0540912	0.0607838	0.0660443	0.0700145	0.0728562	0.0747315	0.0757917	0.0761719	0.0759902	0.075348	0.0743312	0.0730127	0.0714538	0.0697058	0.0678118	0.0658081	0.0637248	0.0615873	0.0594167	0.0572306	0.0550437	0.0528683	0.0507145	0.0485905	0.0465033	0.0444584	0.0424603	0.0405125	0.0386178	0.0367783	0.0349955	0.0332705	0.031604	0.0299962	0.028447	0.0269563	0.0255235	0.0241479	0.0228287	0.0215649	0.0203554	0.0191991	0.0180947	0.0170408
0.19	0.000108466	0.0108832	0.0212478	0.0308542	0.0394507	0.0468941	0.0531395	0.0582166	0.0622043	0.0652081	0.0673439	0.0687274	0.0694673	0.0696627	0.0694014	0.0687604	0.0678066	0.0665973	0.0651817	0.0636017	0.0618932	0.0600864	0.0582072	0.0562775	0.0543156	0.0523373	0.0503556	0.0483817	0.0464247	0.0444925	0.0425913	0.0407266	0.0389026	0.0371228	0.0353899	0.0337062	0.0320731	0.030492	0.0289634	0.027488	0.0260657	0.0246965	0.0233801	0.0221159	0.0209033	0.0197414	0.0186293	0.0175661	0.0165505
0.2	9.27264e-05	0.00931338	0.0182357	0.0265992	0.0342034	0.040919	0.0466851	0.0514984	0.0553973	0.0584475	0.0607294	0.0623288	0.0633312	0.0638174	0.063862	0.0635319	0.0628871	0.0619799	0.0608563	0.059556	0.0581136	0.0565589	0.0549174	0.0532111	0.0514588	0.0496766	0.0478783	0.0460757	0.0442785	0.0424952	0.0407329	0.0389975	0.037294	0.0356264	0.0339979	0.0324114	0.0308689	0.0293721	0.0279221	0.0265197	0.0251655	0.0238598	0.0226024	0.0213933	0.0202319	0.0191177	0.0180502	0.0170283	0.0160514
0.21	8.00888e-05	0.00805025	0.0157973	0.0231225	0.0298655	0.035914	0.0412039	0.0457143	0.0494589	0.0524756	0.0548185	0.0565499	0.0577354	0.0584396	0.0587245	0.0586475	0.0582607	0.0576114	0.0567414	0.0556878	0.0544832	0.053156	0.0517313	0.0502306	0.0486727	0.0470738	0.0454479	0.0438072	0.0421619	0.0405209	0.0388919	0.0372811	0.0356941	0.0341353	0.0326087	0.0311172	0.0296634	0.0282494	0.0268767	0.0255466	0.0242598	0.0230169	0.0218182	0.0206638	0.0195536	0.0184871	0.017464	0.0164837	0.0155455
0.22	6.97599e-05	0.00701623	0.013792	0.0202426	0.0262392	0.0316857	0.0365208	0.0407154	0.0442679	0.0471981	0.0495407	0.0513398	0.0526449	0.053507	0.0539765	0.0541016	0.0539275	0.0534956	0.0528436	0.0520054	0.0510112	0.049888	0.0486595	0.0473466	0.0459677	0.0445388	0.043074	0.0415855	0.0400837	0.0385779	0.0370759	0.0355846	0.0341097	0.0326561	0.031228	0.0298289	0.0284616	0.0271286	0.0258317	0.0245725	0.0233521	0.0221713	0.0210306	0.0199305	0.018871	0.0178519	0.0168732	0.0159342	0.0150347
0.23	6.11929e-05	0.00615751	0.0121207	0.0178289	0.0231775	0.0280852	0.0324956	0.0363769	0.0397187	0.0425286	0.0448277	0.0466466	0.0480216	0.0489925	0.0495999	0.0498836	0.0498821	0.0496314	0.0491649	0.0485131	0.0477038	0.0467618	0.0457097	0.0445672	0.0433522	0.0420801	0.0407648	0.0394184	0.0380515	0.0366733	0.035292	0.0339145	0.0325469	0.0311944	0.0298613	0.0285515	0.0272682	0.026014	0.0247911	0.0236013	0.0224459	0.0213261	0.0202427	0.0191961	0.0181867	0.0172146	0.0162798	0.015382	0.0145209
0.24	5.39985e-05	0.00543568	0.0107119	0.0157848	0.0205693	0.0249965	0.0290158	0.0325952	0.03572	0.0383898	0.0406163	0.0424196	0.0438265	0.0448671	0.0455737	0.0459791	0.0461156	0.0460141	0.0457038	0.045212	0.0445637	0.0437818	0.0428871	0.0418983	0.0408323	0.0397039	0.0385267	0.0373124	0.0360715	0.0348134	0.033546	0.0322765	0.0310112	0.0297553	0.0285135	0.0272897	0.0260875	0.0249097	0.0237587	0.0226365	0.0215446	0.0204845	0.0194571	0.0184631	0.0175031	0.0165773	0.0156859	0.0148288	0.0140058
0.25	4.78928e-05	0.00482258	0.00951246	0.0140383	0.01833	0.022329	0.0259909	0.029285	0.0321944	0.034714	0.0368487	0.0386115	0.0400212	0.0411006	0.0418752	0.0423715	0.0426163	0.0426361	0.0424561	0.0421004	0.0415914	0.0409498	0.0401948	0.0393438	0.0384125	0.0374153	0.0363649	0.0352728	0.0341492	0.0330033	0.031843	0.0306756	0.0295072	0.0283433	0.0271887	0.0260476	0.0249234	0.0238193	0.0227378	0.0216812	0.0206512	0.0196492	0.0186766	0.0177341	0.0168225	0.0159422	0.0150935	0.0142765	0.0134912
0.26	4.26635e-05	0.00429716	0.00848263	0.0125342	0.0163936	0.0200112	0.0233479	0.0263755	0.0290761	0.0314419	0.0334734	0.0351783	0.0365693	0.0376636	0.038481	0.0390426	0.0393709	0.0394878	0.0394154	0.0391745	0.038785	0.0382657	0.037634	0.0369058	0.0360958	0.0352176	0.0342831	0.0333035	0.0322886	0.0312472	0.0301872	0.0291158	0.028039	0.0269624	0.0258909	0.0248286	0.0237792	0.022746	0.0217316	0.0207384	0.0197682	0.0188228	0.0179035	0.0170113	0.016147	0.0153113	0.0145045	0.0137269	0.0129786
0.27	3.81495e-05	0.00384335	0.00759178	0.0112298	0.0147086	0.017986	0.0210277	0.023808	0.0263094	0.0285225	0.0304448	0.0320801	0.033437	0.0345278	0.0353679	0.0359741	0.0363648	0.0365584	0.0365737	0.0364288	0.0361413	0.0357279	0.0352042	0.034585	0.0338837	0.033113	0.0322842	0.0314077	0.0304929	0.0295485	0.0285821	0.0276006	0.02661	0.025616	0.0246232	0.023636	0.0226581	0.0216927	0.0207428	0.0198106	0.0188984	0.0180077	0.0171401	0.0162967	0.0154786	0.0146863	0.0139205	0.0131815	0.0124695
0.28	3.42257e-05	0.00344871	0.00681606	0.0100915	0.013234	0.0162074	0.0189819	0.0215341	0.0238474	0.0259116	0.0277225	0.0292812	0.0305929	0.0316665	0.0325135	0.0331475	0.0335832	0.0338361	0.0339221	0.0338568	0.0336556	0.0333333	0.032904	0.0323809	0.0317766	0.0311026	0.0303695	0.0295872	0.0287646	0.0279098	0.0270303	0.0261327	0.0252231	0.0243067	0.0233884	0.0224725	0.0215626	0.0206621	0.0197738	0.0189003	0.0180438	0.0172059	0.0163883	0.0155924	0.014819	0.014069	0.0133432	0.0126419	0.0119654
0.29	3.07942e-05	0.00310346	0.00613664	0.00909273	0.0119369	0.0146383	0.0171707	0.0195131	0.0216501	0.0235712	0.0252713	0.0267495	0.0280085	0.0290547	0.0298966	0.0305448	0.0310113	0.0313089	0.0314509	0.0314509	0.0313222	0.0310779	0.0307305	0.0302921	0.0297739	0.0291865	0.0285399	0.0278433	0.027105	0.0263329	0.0255339	0.0247144	0.0238804	0.023037	0.0221889	0.0213403	0.020495	0.0196562	0.0188269	0.0180095	0.0172064	0.0164194	0.0156501	0.0148998	0.0141698	0.0134609	0.0127739	0.0121093	0.0114674
0.3	2.77771e-05	0.00279978	0.00553849	0.00821205	0.0107908	0.0132481	0.0155612	0.0177111	0.0196837	0.0214687	0.0230604	0.0244565	0.0256583	0.0266697	0.0274972	0.0281489	0.0286346	0.0289646	0.0291504	0.0292034	0.0291351	0.0289571	0.0286805	0.028316	0.027874	0.027364	0.0267954	0.0261764	0.0255152	0.0248189	0.0240942	0.0233473	0.0225837	0.0218086	0.0210265	0.0202414	0.0194572	0.018677	0.0179038	0.01714	0.0163881	0.0156498	0.0149269	0.0142208	0.0135326	0.0128634	0.012214	0.011585	0.0109768
0.31	2.51115e-05	0.00253142	0.00500944	0.00743207	0.00977389	0.0120119	0.014126	0.0160996	0.0179194	0.0195758	0.0210627	0.0223771	0.0235189	0.0244905	0.0252967	0.0259436	0.026439	0.0267915	0.0270105	0.0271059	0.0270875	0.0269655	0.0267497	0.0264498	0.0260748	0.0256338	0.0251351	0.0245864	0.0239952	0.0233684	0.0227121	0.0220323	0.0213343	0.0206229	0.0199026	0.0191773	0.0184507	0.017726	0.017006	0.0162933	0.0155902	0.0148986	0.0142202	0.0135564	0.0129086	0.0122777	0.0116647	0.0110702	0.0104947
0.32	2.27463e-05	0.00229325	0.00453959	0.00673854	0.00886824	0.0109087	0.0128424	0.0146544	0.0163327	0.0178682	0.0192547	0.0204888	0.0215696	0.0224982	0.023278	0.0239136	0.0244112	0.0247779	0.0250214	0.0251501	0.0251726	0.0250976	0.0249338	0.0246898	0.0243739	0.023994	0.0235577	0.0230725	0.0225449	0.0219815	0.0213881	0.0207702	0.0201329	0.0194809	0.0188183	0.0181491	0.0174768	0.0168044	0.0161349	0.0154707	0.0148141	0.014167	0.0135311	0.012908	0.0122989	0.011705	0.011127	0.0105658	0.0100219
0.33	2.06398e-05	0.00208107	0.00412075	0.00611968	0.00805897	0.00992123	0.011691	0.013355	0.0149024	0.0163246	0.0176157	0.0187719	0.0197917	0.0206755	0.0214253	0.0220448	0.0225386	0.0229127	0.0231734	0.0233279	0.0233834	0.0233475	0.023228	0.0230323	0.022768	0.0224421	0.0220617	0.0216334	0.0211635	0.0206578	0.020122	0.0195611	0.01898	0.0183831	0.0177745	0.0171577	0.0165363	0.0159133	0.0152915	0.0146732	0.0140607	0.013456	0.0128608	0.0122766	0.0117046	0.0111461	0.0106018	0.0100727	0.0095593
0.34	1.87571e-05	0.0018914	0.00374614	0.00556568	0.0073336	0.00903474	0.0106555	0.012184	0.0136104	0.014927	0.0161277	0.017209	0.0181688	0.0190068	0.0197243	0.020324	0.0208095	0.0211855	0.0214574	0.0216311	0.0217129	0.0217094	0.0216273	0.0214732	0.0212538	0.0209756	0.0206449	0.0202677	0.0198498	0.0193967	0.0189135	0.018405	0.0178758	0.0173299	0.0167714	0.0162037	0.01563	0.0150534	0.0144765	0.0139016	0.013331	0.0127666	0.0122101	0.0116629	0.0111265	0.0106018	0.01009	0.00959172	0.00910771
0.35	1.70692e-05	0.00172134	0.00341008	0.00506828	0.00668165	0.00823689	0.00972198	0.0111264	0.0124412	0.0136592	0.0147749	0.0157845	0.0166857	0.017478	0.0181618	0.0187391	0.0192127	0.0195863	0.0198644	0.020052	0.0201544	0.0201773	0.0201266	0.0200081	0.0198278	0.0195915	0.0193049	0.0189735	0.0186025	0.018197	0.0177618	0.0173013	0.0168199	0.0163213	0.0158093	0.0152873	0.0147583	0.0142252	0.0136905	0.0131566	0.0126256	0.0120994	0.0115796	0.0110678	0.0105652	0.010073	0.00959217	0.00912351	0.00866772
0.36	1.55518e-05	0.00156843	0.00310779	0.00462055	0.00609421	0.0075171	0.00887859	0.0101693	0.0113811	0.0125075	0.0135433	0.0144847	0.0153294	0.0160764	0.0167259	0.017279	0.017738	0.0181058	0.0183861	0.018583	0.0187011	0.0187454	0.0187209	0.0186328	0.0184864	0.0182868	0.0180392	0.0177486	0.0174199	0.0170575	0.016666	0.0162495	0.0158119	0.015357	0.0148882	0.0144086	0.0139213	0.0134289	0.0129339	0.0124385	0.0119449	0.0114548	0.0109699	0.0104917	0.0100214	0.00956011	0.00910892	0.00866861	0.00823989
0.37	1.41843e-05	0.0014306	0.00283521	0.00421657	0.00556371	0.00686636	0.0081151	0.00930155	0.0104184	0.0114597	0.0124206	0.0132974	0.0140879	0.0147907	0.0154057	0.0159335	0.016376	0.0167353	0.0170145	0.017217	0.0173468	0.0174081	0.0174052	0.0173429	0.0172257	0.0170582	0.0168451	0.0165909	0.0163	0.0159766	0.0156248	0.0152484	0.0148512	0.0144365	0.0140076	0.0135675	0.013119	0.0126646	0.0122068	0.0117477	0.0112893	0.0108333	0.0103814	0.00993504	0.00949539	0.00906362	0.0086407	0.00822748	0.00782467
0.38	1.2949e-05	0.00130608	0.00258887	0.00385127	0.00508363	0.00627689	0.00742269	0.00851353	0.00954288	0.0105052	0.011396	0.0122119	0.0129505	0.0136105	0.0141913	0.0146933	0.0151178	0.0154666	0.0157421	0.0159472	0.0160852	0.0161597	0.0161747	0.016134	0.0160419	0.0159024	0.0157197	0.0154979	0.0152409	0.0149527	0.0146369	0.0142972	0.0139368	0.0135591	0.0131671	0.0127636	0.0123512	0.0119323	0.0115093	0.0110842	0.0106589	0.0102352	0.00981443	0.00939817	0.00898761	0.00858386	0.00818787	0.00780049	0.00742243
0.39	1.18309e-05	0.00119337	0.00236581	0.00352031	0.00464839	0.00574199	0.0067937	0.00779682	0.00874544	0.00963454	0.01046	0.0112185	0.0119078	0.0125264	0.0130737	0.0135498	0.0139555	0.0142922	0.0145619	0.0147671	0.0149104	0.0149951	0.0150245	0.015002	0.0149313	0.0148162	0.0146602	0.0144671	0.0142405	0.0139839	0.0137008	0.0133943	0.0130678	0.0127241	0.0123661	0.0119964	0.0116175	0.0112318	0.0108413	0.010448	0.0100538	0.00966033	0.00926902	0.00888126	0.00849825	0.00812108	0.00775068	0.0073879	0.00703345
0.4	1.08169e-05	0.00109114	0.00216345	0.00321995	0.00425311	0.00525582	0.00622147	0.00714405	0.00801825	0.00883948	0.00960393	0.0103086	0.0109511	0.0115302	0.0120449	0.0124951	0.0128815	0.0132051	0.0134675	0.0136707	0.013817	0.0139091	0.01395	0.0139426	0.0138902	0.0137961	0.0136636	0.0134959	0.0132965	0.0130683	0.0128147	0.0125386	0.0122429	0.0119304	0.0116037	0.0112653	0.0109176	0.0105626	0.0102024	0.00983895	0.0094739	0.00910885	0.00874524	0.00838437	0.00802741	0.00767542	0.00732931	0.00698991	0.00665794
0.41	9.89597e-06	0.000998285	0.00197959	0.00294691	0.0038936	0.00481331	0.00570016	0.00654877	0.00735435	0.00811271	0.00882036	0.00947447	0.0100729	0.0106141	0.0110973	0.0115222	0.0118891	0.0121988	0.0124526	0.0126522	0.0127995	0.0128969	0.0129467	0.0129518	0.0129149	0.012839	0.012727	0.0125819	0.0124066	0.012204	0.0119771	0.0117285	0.011461	0.0111771	0.0108792	0.0105697	0.0102507	0.00992426	0.00959234	0.00925669	0.00891893	0.00858058	0.00824302	0.00790749	0.00757512	0.00724694	0.00692385	0.00660664	0.00629602
0.42	9.05819e-06	0.000913807	0.00181228	0.00269837	0.00356615	0.00441	0.00522466	0.0060053	0.00674759	0.00744774	0.00810253	0.00870934	0.00926611	0.00977138	0.0102243	0.0106244	0.0109719	0.0112673	0.0115117	0.0117064	0.0118531	0.0119538	0.0120105	0.0120258	0.012002	0.0119417	0.0118476	0.0117223	0.0115685	0.0113889	0.011186	0.0109624	0.0107206	0.0104628	0.0101914	0.0099085	0.00961614	0.00931624	0.0090106	0.00870088	0.00838864	0.0080753	0.00776219	0.0074505	0.00714132	0.00683562	0.0065343	0.00623811	0.00594776
0.43	8.29504e-06	0.000836849	0.00165983	0.00247182	0.00326755	0.004042	0.00479046	0.00550861	0.00619253	0.00683879	0.00744443	0.00800701	0.00852461	0.0089958	0.00941967	0.00979576	0.0101241	0.010405	0.0106393	0.0108282	0.010973	0.0110754	0.0111373	0.0111608	0.0111479	0.011101	0.0110225	0.0109147	0.0107801	0.010621	0.0104398	0.0102388	0.0100203	0.00978645	0.00953934	0.00928095	0.00901319	0.00873785	0.00845661	0.00817105	0.00788263	0.0075927	0.00730252	0.00701323	0.00672587	0.00644138	0.00616061	0.00588432	0.00561316
0.44	7.59904e-06	0.000766659	0.00152077	0.00226509	0.00299494	0.00370584	0.00439357	0.00505425	0.00568433	0.00628071	0.00684067	0.00736196	0.00784277	0.00828173	0.00867792	0.00903083	0.00934037	0.00960678	0.00983068	0.010013	0.0101549	0.0102577	0.0103232	0.0103531	0.0103494	0.0103139	0.0102489	0.0101565	0.0100389	0.00989815	0.00973648	0.00955598	0.00935872	0.00914671	0.00892185	0.00868602	0.00844096	0.00818835	0.00792976	0.00766666	0.00740045	0.0071324	0.00686369	0.00659542	0.00632857	0.00606405	0.00580267	0.00554517	0.00529218
0.45	6.96359e-06	0.000702571	0.00139377	0.00207624	0.00274582	0.00339849	0.00403047	0.00463826	0.00521869	0.0057689	0.00628643	0.0067692	0.00721551	0.00762406	0.00799393	0.0083246	0.00861587	0.0088679	0.00908114	0.00925633	0.00939447	0.00949675	0.00956457	0.00959949	0.00960321	0.0095775	0.00952424	0.00944533	0.00934273	0.0092184	0.00907428	0.0089123	0.00873434	0.00854225	0.00833778	0.00812267	0.00789853	0.00766693	0.00742933	0.00718712	0.00694159	0.00669396	0.00644533	0.00619675	0.00594916	0.00570342	0.00546031	0.00522053	0.00498471
0.46	6.38287e-06	0.000643999	0.00127768	0.00190358	0.00251796	0.00311723	0.003698	0.00425713	0.00479174	0.00529924	0.00577738	0.00622424	0.00663824	0.00701814	0.00736307	0.00767246	0.00794607	0.00818397	0.00838648	0.0085542	0.00868796	0.00878879	0.00885788	0.00889659	0.00890641	0.00888892	0.00884577	0.00877869	0.00868942	0.00857972	0.00845137	0.00830611	0.00814566	0.00797172	0.00778592	0.00758982	0.00738495	0.00717275	0.00695459	0.00673176	0.00650548	0.00627687	0.00604701	0.00581686	0.00558732	0.00535922	0.00513329	0.00491022	0.0046906
0.47	5.85169e-06	0.000590421	0.00117147	0.00174557	0.00230937	0.00285965	0.00339337	0.0039077	0.00440003	0.00486801	0.0053096	0.00572301	0.00610679	0.00645978	0.0067811	0.00707021	0.00732682	0.00755092	0.00774275	0.00790279	0.00803171	0.00813039	0.00819987	0.00824132	0.00825606	0.00824547	0.00821103	0.00815427	0.00807677	0.00798012	0.00786591	0.00773574	0.00759119	0.00743378	0.00726503	0.00708638	0.00689923	0.00670493	0.00650475	0.00629989	0.00609149	0.00588061	0.00566825	0.00545534	0.00524271	0.00503115	0.00482137	0.00461401	0.00440965
0.48	5.36547e-06	0.000541376	0.00107424	0.00160088	0.0021183	0.00262361	0.00311408	0.00358715	0.00404046	0.00447189	0.00487957	0.00526185	0.0056174	0.00594511	0.00624416	0.00651399	0.0067543	0.00696502	0.00714631	0.00729855	0.0074223	0.0075183	0.00758744	0.00763075	0.00764937	0.00764454	0.00761757	0.00756982	0.00750271	0.00741766	0.00731614	0.00719958	0.00706941	0.00692705	0.00677387	0.00661121	0.00644036	0.00626256	0.00607899	0.00589077	0.00569897	0.00550459	0.00530855	0.00511172	0.00491491	0.00471885	0.00452423	0.00433164	0.00414165
0.49	4.92009e-06	0.000496448	0.000985158	0.00146829	0.00194316	0.00240717	0.00285786	0.00329293	0.00371024	0.00410787	0.0044841	0.00483743	0.00516662	0.00547064	0.0057487	0.00600026	0.006225	0.0064228	0.00659377	0.0067382	0.00685655	0.00694945	0.00701766	0.00706209	0.00708372	0.00708366	0.00706306	0.00702315	0.00696518	0.00689047	0.0068003	0.00669599	0.00657886	0.00645018	0.00631121	0.00616319	0.0060073	0.0058447	0.00567647	0.00550366	0.00532725	0.00514819	0.00496735	0.00478553	0.0046035	0.00442195	0.00424153	0.00406281	0.00388632
0.5	4.51189e-06	0.00045527	0.000903499	0.00134673	0.00178254	0.00220861	0.00262271	0.00302277	0.00340686	0.00377322	0.0041203	0.00444672	0.00475133	0.00503316	0.00529148	0.00552576	0.00573567	0.00592105	0.00608198	0.00621866	0.00633148	0.00642097	0.00648779	0.00653271	0.00655661	0.00656045	0.00654527	0.00651215	0.00646224	0.00639669	0.00631669	0.00622342	0.00611807	0.00600181	0.00587581	0.00574118	0.00559903	0.00545041	0.00529633	0.00513776	0.00497563	0.0048108	0.00464409	0.00447626	0.00430802	0.00414004	0.00397291	0.00380719	0.00364338
0.51	4.13757e-06	0.000417507	0.000828608	0.00123522	0.00163517	0.00202636	0.0024068	0.00277461	0.00312803	0.00346549	0.00378556	0.00408697	0.00436867	0.00462976	0.00486954	0.00508751	0.00528332	0.00545682	0.00560802	0.00573708	0.00584432	0.00593018	0.00599522	0.00604012	0.00606565	0.00607265	0.00606206	0.00603483	0.00599198	0.00593456	0.00586365	0.0057803	0.00568561	0.00558064	0.00546645	0.00534407	0.00521451	0.00507874	0.00493771	0.0047923	0.00464337	0.00449174	0.00433817	0.00418336	0.00402799	0.00387268	0.00371799	0.00356444	0.00341253
0.52	3.79417e-06	0.000382863	0.000759893	0.00113289	0.0014999	0.00185903	0.00220849	0.00254657	0.00287171	0.00318245	0.00347748	0.00375568	0.00401604	0.00425775	0.00448015	0.00468274	0.0048652	0.00502736	0.00516918	0.0052908	0.00539246	0.00547453	0.00553751	0.00558197	0.00560859	0.00561813	0.00561138	0.00558923	0.00555258	0.00550237	0.00543957	0.00536515	0.00528008	0.00518535	0.00508191	0.00497072	0.00485271	0.00472875	0.00459973	0.00446647	0.00432976	0.00419037	0.00404898	0.00390629	0.0037629	0.00361941	0.00347634	0.00333419	0.00319342
0.53	3.47901e-06	0.000351068	0.000696824	0.00103895	0.00137569	0.00170535	0.00202629	0.00233699	0.00263601	0.00292205	0.00319391	0.00345055	0.00369107	0.00391468	0.0041208	0.00430893	0.00447877	0.00463013	0.00476295	0.00487734	0.00497347	0.00505168	0.00511237	0.00515606	0.00518332	0.00519483	0.00519131	0.00517353	0.0051423	0.00509847	0.00504291	0.0049765	0.00490012	0.00481467	0.00472103	0.00462006	0.0045126	0.0043995	0.00428153	0.00415948	0.00403406	0.00390599	0.00377593	0.00364449	0.00351225	0.00337978	0.00324756	0.00311606	0.00298571
0.54	3.1897e-06	0.000321879	0.000638918	0.00095269	0.00126161	0.00156416	0.00185885	0.00214432	0.00241925	0.00268246	0.00293287	0.00316951	0.00339157	0.00359832	0.00378919	0.00396375	0.00412167	0.00426278	0.004387	0.00449439	0.0045851	0.0046594	0.00471765	0.00476029	0.00478782	0.00480084	0.00479999	0.00478595	0.00475946	0.00472127	0.00467216	0.00461294	0.00454441	0.00446737	0.00438263	0.00429098	0.0041932	0.00409005	0.00398225	0.00387052	0.00375554	0.00363795	0.00351837	0.00339738	0.00327552	0.0031533	0.00303119	0.00290964	0.00278903
0.55	2.92404e-06	0.000295075	0.00058574	0.000873464	0.00115682	0.00143443	0.00170496	0.00196717	0.00221987	0.00246199	0.00269254	0.00291065	0.00311554	0.00330658	0.00348321	0.00364503	0.00379173	0.00392313	0.00403914	0.0041398	0.00422522	0.00429563	0.00435133	0.0043927	0.00442019	0.00443432	0.00443566	0.00442482	0.00440246	0.00436924	0.00432589	0.00427312	0.00421165	0.00414224	0.00406559	0.00398245	0.00389351	0.00379948	0.00370103	0.00359881	0.00349346	0.00338556	0.00327569	0.00316439	0.00305216	0.00293949	0.00282681	0.00271453	0.00260303
0.56	2.68005e-06	0.000270457	0.000536896	0.000800684	0.00106054	0.00131521	0.0015635	0.00180427	0.00203647	0.00225911	0.00247129	0.00267221	0.00286117	0.00303757	0.00320091	0.0033508	0.00348695	0.00360917	0.00371738	0.00381158	0.00389186	0.00395842	0.0040115	0.00405144	0.00407864	0.00409355	0.00409667	0.00408855	0.00406977	0.00404095	0.00400271	0.00395572	0.00390063	0.00383811	0.00376882	0.00369342	0.00361257	0.0035269	0.00343704	0.00334357	0.00324709	0.00314814	0.00304726	0.00294494	0.00284166	0.00273786	0.00263395	0.00253031	0.00242731
0.57	2.45594e-06	0.000247844	0.000492026	0.000733819	0.000972062	0.00120563	0.00143344	0.00165447	0.00186776	0.0020724	0.00226759	0.00245259	0.00262676	0.00278955	0.00294049	0.00307922	0.00320546	0.00331903	0.00341983	0.00350786	0.00358318	0.00364595	0.00369639	0.00373479	0.00376149	0.00377688	0.00378143	0.00377561	0.00375994	0.00373498	0.0037013	0.00365948	0.00361013	0.00355385	0.00349124	0.0034229	0.00334944	0.00327143	0.00318944	0.00310403	0.00301572	0.00292504	0.00283247	0.00273847	0.00264348	0.00254792	0.00245216	0.00235658	0.00226149
0.58	2.25006e-06	0.000227071	0.000450804	0.000672382	0.000890758	0.00110492	0.00131388	0.00151672	0.00171256	0.00190059	0.00208007	0.00225033	0.00241078	0.00256091	0.0027003	0.0028286	0.00294555	0.00305097	0.00314476	0.00322691	0.00329746	0.00335654	0.00340434	0.0034411	0.00346713	0.00348278	0.00348844	0.00348456	0.00347159	0.00345003	0.00342039	0.00338321	0.00333902	0.00328838	0.00323183	0.00316992	0.0031032	0.00303219	0.00295743	0.00287942	0.00279865	0.00271559	0.0026307	0.0025444	0.0024571	0.00236918	0.002281	0.0021929	0.00210519
0.59	2.06093e-06	0.000207987	0.000412931	0.000615931	0.000816041	0.00101234	0.00120396	0.00139004	0.00156979	0.00174249	0.00190745	0.00206407	0.0022118	0.00235018	0.00247881	0.00259737	0.00270562	0.00280338	0.00289055	0.00296711	0.00303309	0.00308859	0.00313377	0.00316884	0.00319407	0.00320978	0.0032163	0.00321404	0.0032034	0.00318482	0.00315877	0.00312573	0.00308619	0.00304064	0.00298959	0.00293353	0.00287296	0.00280837	0.00274024	0.00266902	0.00259518	0.00251915	0.00244135	0.00236216	0.00228198	0.00220115	0.00212001	0.00203887	0.00195801
0.6	1.88718e-06	0.000190454	0.000378135	0.000564062	0.00074738	0.000927261	0.00110291	0.00127355	0.00143848	0.00159703	0.00174858	0.00189257	0.00202852	0.00215598	0.0022746	0.00238408	0.00248419	0.00257476	0.0026557	0.00272696	0.00278857	0.00284061	0.00288321	0.00291657	0.00294091	0.00295651	0.00296368	0.00296275	0.00295411	0.00293815	0.00291529	0.00288595	0.00285059	0.00280964	0.00276357	0.00271283	0.00265788	0.00259915	0.00253708	0.00247211	0.00240464	0.00233509	0.00226382	0.00219121	0.00211761	0.00204335	0.00196873	0.00189406	0.00181958
0.61	1.72757e-06	0.000174348	0.000346169	0.000516405	0.000684287	0.000849064	0.00101001	0.00116645	0.00131772	0.00146321	0.00160237	0.00173469	0.00185972	0.00197706	0.00208638	0.0021874	0.00227991	0.00236374	0.0024388	0.00250505	0.0025625	0.00261122	0.00265131	0.00268294	0.00270632	0.00272168	0.00272929	0.00272947	0.00272255	0.00270888	0.00268884	0.00266281	0.0026312	0.00259441	0.00255286	0.00250695	0.00245711	0.00240374	0.00234723	0.00228798	0.00222638	0.00216278	0.00209754	0.00203101	0.00196349	0.00189531	0.00182674	0.00175806	0.00168951
0.62	1.58095e-06	0.000159553	0.000316803	0.000472623	0.000626316	0.000777205	0.000924636	0.00106799	0.00120666	0.00134012	0.00146784	0.00158937	0.0017043	0.00181226	0.00191294	0.00200609	0.0020915	0.00216903	0.00223857	0.00230009	0.00235359	0.00239912	0.00243677	0.00246669	0.00248905	0.00250406	0.00251197	0.00251305	0.00250759	0.00249592	0.00247837	0.0024553	0.00242706	0.00239402	0.00235656	0.00231505	0.00226987	0.00222138	0.00216996	0.00211596	0.00205974	0.00200162	0.00194194	0.00188101	0.00181912	0.00175656	0.00169359	0.00163046	0.00156742
0.63	1.44629e-06	0.000145964	0.000289831	0.000432405	0.000573058	0.000711178	0.000846174	0.00097748	0.00110456	0.00122692	0.00134409	0.00145565	0.00156123	0.0016605	0.00175316	0.00183899	0.00191779	0.00198942	0.00205379	0.00211086	0.00216061	0.0022031	0.00223839	0.00226662	0.00228793	0.00230251	0.00231058	0.00231238	0.00230817	0.00229825	0.00228291	0.00226247	0.00223725	0.00220759	0.00217383	0.00213631	0.00209538	0.00205136	0.00200459	0.0019554	0.00190412	0.00185104	0.00179648	0.00174071	0.00168401	0.00162664	0.00156886	0.00151088	0.00145293
0.64	1.32263e-06	0.000133485	0.000265059	0.000395466	0.000524138	0.000650521	0.00077408	0.000894304	0.00101071	0.00112284	0.00123028	0.00133264	0.00142958	0.00152079	0.00160602	0.00168504	0.00175768	0.00182381	0.00188334	0.00193621	0.00198243	0.00202202	0.00205504	0.00208161	0.00210186	0.00211594	0.00212406	0.00212643	0.00212329	0.00211488	0.00210149	0.0020834	0.00206089	0.00203429	0.00200388	0.00196998	0.0019329	0.00189296	0.00185044	0.00180566	0.00175891	0.00171046	0.0016606	0.00160959	0.00155768	0.00150512	0.00145212	0.00139891	0.00134568
0.65	1.20909e-06	0.000122028	0.000242314	0.000361547	0.000479212	0.000594808	0.000707853	0.000817882	0.000924457	0.00102717	0.00112563	0.00121949	0.00130845	0.00139222	0.00147055	0.00154326	0.00161018	0.00167118	0.00172617	0.00177511	0.00181799	0.00185482	0.00188568	0.00191063	0.00192981	0.00194335	0.00195143	0.00195424	0.00195199	0.0019449	0.00193323	0.00191723	0.00189716	0.0018733	0.00184592	0.00181531	0.00178174	0.00174551	0.00170688	0.00166613	0.00162353	0.00157934	0.00153381	0.00148718	0.00143969	0.00139155	0.00134298	0.00129417	0.00124532
0.66	1.10486e-06	0.000111509	0.000221434	0.000330405	0.000437961	0.000543648	0.000647028	0.000747682	0.000845213	0.000939247	0.00102944	0.00111547	0.00119705	0.00127393	0.00134589	0.00141274	0.00147433	0.00153055	0.00158131	0.00162656	0.0016663	0.00170053	0.0017293	0.0017527	0.00177081	0.00178378	0.00179174	0.00179488	0.00179338	0.00178744	0.00177728	0.00176314	0.00174525	0.00172386	0.00169922	0.00167159	0.00164122	0.00160837	0.00157329	0.00153623	0.00149744	0.00145715	0.0014156	0.001373	0.00132957	0.00128552	0.00124103	0.0011963	0.00115149
0.67	1.00921e-06	0.000101856	0.000202269	0.000301822	0.000400096	0.00049668	0.00059118	0.000683216	0.000772428	0.000858476	0.000941046	0.00101985	0.00109463	0.00116514	0.0012312	0.00129262	0.00134927	0.00140104	0.00144785	0.00148965	0.00152643	0.0015582	0.001585	0.00160689	0.00162396	0.00163633	0.00164412	0.00164749	0.00164661	0.00164166	0.00163284	0.00162035	0.00160442	0.00158525	0.00156309	0.00153816	0.0015107	0.00148093	0.00144909	0.0014154	0.00138009	0.00134338	0.00130548	0.00126659	0.0012269	0.00118661	0.0011459	0.00110493	0.00106386
0.68	9.21447e-07	9.29994e-05	0.000184685	0.000275594	0.000365347	0.000453574	0.000539917	0.000624033	0.000705594	0.000784295	0.00085985	0.000931995	0.00100049	0.00106513	0.00112573	0.00118212	0.00123419	0.00128182	0.00132495	0.00136353	0.00139754	0.00142699	0.00145191	0.00147236	0.00148841	0.00150016	0.00150773	0.00151126	0.00151089	0.0015068	0.00149915	0.00148813	0.00147394	0.00145678	0.00143686	0.00141438	0.00138955	0.00136259	0.0013337	0.0013031	0.00127098	0.00123755	0.00120299	0.00116751	0.00113127	0.00109444	0.0010572	0.0010197	0.000982083
0.69	8.40947e-07	8.48753e-05	0.000168556	0.000251534	0.000333468	0.000414023	0.000492876	0.000569716	0.000644247	0.000716191	0.000785288	0.0008513	0.000914011	0.000973227	0.00102878	0.00108052	0.00112834	0.00117213	0.00121184	0.00124741	0.00127882	0.00130609	0.00132923	0.00134829	0.00136335	0.00137448	0.0013818	0.00138542	0.00138547	0.00138211	0.00137549	0.00136578	0.00135316	0.0013378	0.00131989	0.00129963	0.0012772	0.00125279	0.00122659	0.00119881	0.00116961	0.00113918	0.0011077	0.00107534	0.00104226	0.00100863	0.00097459	0.000940287	0.000905855
0.7	7.67132e-07	7.74259e-05	0.000153765	0.00022947	0.000304231	0.000377748	0.000449725	0.000519884	0.000587955	0.000653687	0.000716845	0.000777211	0.000834589	0.000888802	0.000939697	0.000987139	0.00103102	0.00107125	0.00110777	0.00114054	0.00116953	0.00119474	0.0012162	0.00123395	0.00124805	0.00125856	0.0012656	0.00126925	0.00126965	0.00126692	0.0012612	0.00125265	0.00124142	0.00122768	0.0012116	0.00119334	0.00117308	0.001151	0.00112726	0.00110204	0.0010755	0.00104783	0.00101916	0.000989673	0.000959505	0.000928805	0.000897711	0.000866356	0.000834863
0.71	6.9947e-07	7.05973e-05	0.000140206	0.000209243	0.000277427	0.000344487	0.000410157	0.000474182	0.000536322	0.000596346	0.000654042	0.000709214	0.000761681	0.000811283	0.00085788	0.000901349	0.00094159	0.000978522	0.00101208	0.00104224	0.00106896	0.00109225	0.00111213	0.00112863	0.0011418	0.00115171	0.00115844	0.00116208	0.00116275	0.00116056	0.00115563	0.00114811	0.00113813	0.00112585	0.00111141	0.00109496	0.00107668	0.0010567	0.0010352	0.00101232	0.000988228	0.000963066	0.000936983	0.000910123	0.000882624	0.00085462	0.000826236	0.000797594	0.000768808
0.72	6.37471e-07	6.43401e-05	0.000127782	0.000190707	0.000252862	0.000314002	0.000373886	0.000432285	0.000488979	0.000543762	0.000596439	0.000646834	0.000694781	0.000740136	0.00078277	0.000822571	0.000859447	0.000893322	0.000924142	0.000951867	0.000976477	0.000997969	0.00101636	0.00103167	0.00104395	0.00105327	0.00105968	0.00106328	0.00106416	0.00106243	0.0010582	0.00105158	0.00104272	0.00103174	0.00101878	0.00100398	0.00098748	0.000969425	0.000949957	0.000929218	0.000907348	0.000884486	0.000860765	0.000836317	0.000811267	0.000785738	0.000759845	0.000733699	0.000707406
0.73	5.80681e-07	5.86087e-05	0.000116401	0.000173727	0.000230358	0.000286072	0.000340652	0.00039389	0.000445589	0.00049556	0.000543628	0.000589632	0.000633423	0.000674868	0.00071385	0.000750267	0.000784034	0.000815082	0.000843359	0.000868829	0.000891471	0.000911282	0.000928272	0.000942466	0.000953903	0.000962635	0.000968726	0.000972251	0.000973294	0.00097195	0.000968321	0.000962515	0.000954648	0.00094484	0.000933215	0.000919898	0.000905018	0.000888706	0.000871089	0.000852298	0.00083246	0.000811699	0.00079014	0.0007679	0.000745095	0.000721837	0.000698231	0.00067438	0.00065038
0.74	5.28684e-07	5.33609e-05	0.000105981	0.000158179	0.000209751	0.000260494	0.000310213	0.000358721	0.000405838	0.000451394	0.000495231	0.000537202	0.000577172	0.00061502	0.000650639	0.000683937	0.000714835	0.00074327	0.000769193	0.000792571	0.000813383	0.000831625	0.000847305	0.000860444	0.000871075	0.000879245	0.00088501	0.000888436	0.0008896	0.000888584	0.000885481	0.000880389	0.00087341	0.000864654	0.00085423	0.000842255	0.000828843	0.000814112	0.000798179	0.000781162	0.000763176	0.000744335	0.000724751	0.000704532	0.000683785	0.000662609	0.000641103	0.00061936	0.000597468
0.75	4.81096e-07	4.8558e-05	9.64433e-05	0.000143948	0.000190887	0.000237079	0.000282346	0.00032652	0.000369437	0.000410945	0.0004509	0.000489168	0.000525628	0.000560169	0.000592695	0.000623119	0.000651371	0.000677393	0.000701139	0.000722578	0.000741691	0.000758471	0.000772925	0.000785071	0.000794938	0.000802567	0.000808006	0.000811316	0.000812564	0.000811824	0.00080918	0.000804718	0.000798531	0.000790717	0.000781376	0.000770611	0.000758528	0.000745232	0.00073083	0.000715428	0.00069913	0.000682041	0.000664263	0.000645893	0.000627028	0.000607762	0.000588182	0.000568374	0.000548418
[truncated: 111 more columns]

## Sheet: 4 hours
	0	0.01	0.02	0.03	0.04	0.05	0.06	0.07	0.08	0.09	0.1	0.11	0.12	0.13	0.14	0.15	0.16	0.17	0.18	0.19	0.2	0.21	0.22	0.23	0.24	0.25	0.26	0.27	0.28	0.29	0.3	0.31	0.32	0.33	0.34	0.35	0.36	0.37	0.38	0.39	0.4	0.41	0.42	0.43	0.44	0.45	0.46	0.47	0.48
-0.75	8.83026e-07	8.91365e-05	0.000177101	0.000264493	0.00035103	0.000436439	0.000520449	0.000602801	0.000683244	0.00076154	0.000837461	0.000910795	0.000981345	0.00104893	0.00111338	0.00117455	0.0012323	0.00128654	0.00133715	0.00138406	0.00142722	0.00146659	0.00150213	0.00153385	0.00156176	0.00158587	0.00160624	0.00162291	0.00163596	0.00164547	0.00165154	0.00165425	0.00165374	0.00165011	0.0016435	0.00163405	0.00162189	0.00160718	0.00159005	0.00157066	0.00154917	0.00152572	0.00150048	0.00147358	0.0014452	0.00141547	0.00138454	0.00135256	0.00131966
-0.74	9.54591e-07	9.636e-05	0.00019145	0.000285914	0.000379446	0.000471745	0.000562518	0.000651481	0.000738361	0.000822898	0.000904846	0.000983972	0.00106006	0.00113292	0.00120237	0.00126824	0.0013304	0.00138872	0.00144311	0.00149348	0.00153977	0.00158193	0.00161996	0.00165383	0.00168356	0.0017092	0.00173077	0.00174835	0.00176201	0.00177185	0.00177796	0.00178047	0.00177949	0.00177516	0.00176762	0.00175703	0.00174353	0.00172728	0.00170845	0.0016872	0.0016637	0.00163811	0.00161061	0.00158135	0.0015505	0.00151823	0.00148469	0.00145004	0.00141442
-0.73	1.03165e-06	0.000104138	0.000206901	0.00030898	0.000410041	0.000509755	0.000607804	0.000703878	0.000797678	0.000888923	0.000977343	0.00106269	0.00114472	0.00122323	0.00129803	0.00136894	0.0014358	0.00149849	0.0015569	0.00161095	0.00166056	0.00170569	0.00174633	0.00178248	0.00181413	0.00184135	0.00186417	0.00188267	0.00189694	0.00190708	0.0019132	0.00191543	0.0019139	0.00190877	0.00190019	0.00188833	0.00187334	0.00185541	0.00183472	0.00181144	0.00178575	0.00175783	0.00172788	0.00169606	0.00166255	0.00162754	0.00159118	0.00155365	0.00151511
-0.72	1.11462e-06	0.000112513	0.000223535	0.00033381	0.000442975	0.000550669	0.000656545	0.000760264	0.000861504	0.000959954	0.00105532	0.00114734	0.00123575	0.00132032	0.00140084	0.00147713	0.00154902	0.00161637	0.00167907	0.00173702	0.00179016	0.00183844	0.00188185	0.00192037	0.00195404	0.0019829	0.00200701	0.00202645	0.00204131	0.00205172	0.00205779	0.00205966	0.0020575	0.00205146	0.00204171	0.00202844	0.00201182	0.00199204	0.0019693	0.0019438	0.00191573	0.00188529	0.00185268	0.00181808	0.0017817	0.00174372	0.00170433	0.0016637	0.00162202
-0.71	1.20394e-06	0.000121528	0.000241441	0.000360539	0.000478423	0.000594702	0.000708995	0.000820935	0.000930169	0.00103636	0.00113919	0.00123836	0.00133361	0.00142467	0.00151132	0.00159336	0.00167061	0.00174293	0.00181019	0.00187229	0.00192917	0.00198078	0.0020271	0.00206813	0.0021039	0.00213447	0.0021599	0.00218028	0.00219572	0.00220635	0.00221231	0.00221375	0.00221085	0.00220377	0.00219271	0.00217787	0.00215944	0.00213764	0.00211267	0.00208475	0.00205409	0.0020209	0.0019854	0.00194781	0.00190832	0.00186714	0.00182448	0.00178052	0.00173545
-0.7	1.30007e-06	0.000131231	0.000260713	0.000389305	0.000516571	0.000642085	0.00076543	0.000886207	0.00100403	0.00111853	0.00122937	0.00133622	0.00143878	0.00153679	0.00163	0.00171818	0.00180116	0.00187877	0.00195089	0.0020174	0.00207824	0.00213336	0.00218275	0.00222641	0.00226437	0.0022967	0.00232348	0.0023448	0.0023608	0.0023716	0.00237737	0.00237828	0.00237451	0.00236627	0.00235375	0.00233717	0.00231675	0.00229272	0.0022653	0.00223474	0.00220126	0.0021651	0.00212648	0.00208563	0.00204279	0.00199816	0.00195197	0.00190443	0.00185573
-0.69	1.40354e-06	0.000141674	0.000281455	0.000420263	0.000557622	0.000693068	0.000826146	0.000956419	0.00108347	0.00120689	0.00132632	0.0014414	0.00155181	0.00165725	0.00175747	0.00185222	0.0019413	0.00202455	0.00210182	0.00217301	0.00223804	0.00229687	0.00234948	0.00239589	0.00243614	0.00247029	0.00249843	0.00252069	0.0025372	0.00254812	0.00255361	0.00255388	0.00254912	0.00253955	0.00252539	0.00250688	0.00248427	0.0024578	0.00242771	0.00239427	0.00235773	0.00231833	0.00227633	0.00223197	0.0021855	0.00213716	0.00208717	0.00203577	0.00198316
-0.68	1.51489e-06	0.000152913	0.000303775	0.000453575	0.000601793	0.00074792	0.000891461	0.00103194	0.0011689	0.0013019	0.00143054	0.00155445	0.00167326	0.00178665	0.00189436	0.00199611	0.0020917	0.00218095	0.0022637	0.00233984	0.00240931	0.00247204	0.00252804	0.00257732	0.00261993	0.00265595	0.00268548	0.00270867	0.00272565	0.0027366	0.00274172	0.00274121	0.0027353	0.00272423	0.00270825	0.00268761	0.00266258	0.00263343	0.00260043	0.00256385	0.00252397	0.00248106	0.0024354	0.00238724	0.00233687	0.00228452	0.00223044	0.00217489	0.0021181
-0.67	1.63472e-06	0.000165007	0.000327795	0.00048942	0.000649317	0.00080693	0.000961718	0.00111316	0.00126076	0.00140404	0.00154257	0.00167592	0.00180373	0.00192563	0.00204134	0.00215057	0.00225309	0.00234871	0.00243727	0.00251867	0.00259281	0.00265965	0.0027192	0.00277147	0.00281653	0.00285446	0.0028854	0.00290947	0.00292686	0.00293776	0.00294238	0.00294096	0.00293374	0.00292099	0.00290297	0.00287997	0.00285228	0.00282018	0.00278399	0.00274399	0.00270049	0.00265378	0.00260415	0.0025519	0.0024973	0.00244063	0.00238217	0.00232216	0.00226087
-0.66	1.76368e-06	0.000178022	0.000353641	0.000527989	0.000700449	0.000870411	0.00103729	0.00120051	0.00135954	0.00151385	0.00166297	0.00180645	0.00194388	0.00207488	0.00219913	0.00231633	0.00242623	0.00252862	0.00262335	0.0027103	0.00278937	0.00286054	0.00292379	0.00297918	0.00302676	0.00306665	0.00309897	0.0031239	0.00314163	0.00315237	0.00315636	0.00315386	0.00314514	0.00313048	0.0031102	0.00308458	0.00305396	0.00301865	0.00297897	0.00293525	0.00288782	0.00283698	0.00278307	0.00272638	0.00266723	0.00260592	0.00254273	0.00247794	0.00241182
-0.65	1.90244e-06	0.000192027	0.000381452	0.000569489	0.00075546	0.000938702	0.00111857	0.00129445	0.00146574	0.00163189	0.00179237	0.00194669	0.00209442	0.00223514	0.0023685	0.00249419	0.00261194	0.00272154	0.0028228	0.00291561	0.00299988	0.00307558	0.00314271	0.00320132	0.0032515	0.00329336	0.00332707	0.0033528	0.00337077	0.00338123	0.00338443	0.00338067	0.00337023	0.00335344	0.00333063	0.00330213	0.00326829	0.00322945	0.00318597	0.00313819	0.00308648	0.00303118	0.00297263	0.00291116	0.00284711	0.0027808	0.00271253	0.0026426	0.00257131
-0.64	2.05178e-06	0.000207099	0.00041138	0.000614144	0.000814647	0.00101217	0.001206	0.00139547	0.00157993	0.00175877	0.00193143	0.00209737	0.00225611	0.00240721	0.0025503	0.00268503	0.00281113	0.00292836	0.00303653	0.00313553	0.00322527	0.00330571	0.00337688	0.00343884	0.00349167	0.00353553	0.00357058	0.00359705	0.00361516	0.00362519	0.00362742	0.00362219	0.0036098	0.00359062	0.00356499	0.0035333	0.00349591	0.00345321	0.00340558	0.0033534	0.00329705	0.0032369	0.00317334	0.00310671	0.00303738	0.00296568	0.00289196	0.00281653	0.00273969
-0.63	2.21249e-06	0.000223319	0.000443587	0.000662195	0.00087833	0.0010912	0.00130004	0.00150411	0.0017027	0.00189516	0.00208086	0.00225923	0.00242975	0.00259195	0.0027454	0.00288977	0.00302473	0.00315005	0.00326554	0.00337106	0.00346654	0.00355195	0.00362732	0.00369271	0.00374826	0.00379411	0.00383047	0.00385758	0.0038757	0.00388513	0.0038862	0.00387925	0.00386465	0.00384278	0.00381403	0.00377881	0.00373753	0.0036906	0.00363844	0.00358147	0.00352008	0.0034547	0.00338572	0.00331352	0.0032385	0.00316102	0.00308144	0.0030001	0.00291733
-0.62	2.38547e-06	0.000240777	0.00047825	0.000713906	0.000946856	0.00117623	0.0014012	0.00162095	0.00183472	0.00204178	0.00224146	0.00243313	0.00261624	0.00279027	0.00295478	0.00310939	0.00325377	0.00338766	0.00351087	0.00362326	0.00372476	0.00381535	0.00389507	0.00396401	0.0040223	0.00407013	0.00410774	0.00413537	0.00415335	0.00416199	0.00416165	0.00415273	0.00413562	0.00411075	0.00407853	0.00403942	0.00399386	0.00394231	0.00388521	0.00382302	0.00375617	0.00368512	0.00361029	0.00353209	0.00345095	0.00336726	0.00328139	0.00319372	0.0031046
-0.61	2.57168e-06	0.000259568	0.000515561	0.000769561	0.0010206	0.00126773	0.00151003	0.00174662	0.00197667	0.00219939	0.00241404	0.00261996	0.00281652	0.00300318	0.00317947	0.00334496	0.00349933	0.0036423	0.00377366	0.00389327	0.00400108	0.00409706	0.00418128	0.00425384	0.00431491	0.00436469	0.00440345	0.00443148	0.00444912	0.00445674	0.00445475	0.00444355	0.0044236	0.00439536	0.0043593	0.0043159	0.00426565	0.00420903	0.00414655	0.00407869	0.00400593	0.00392874	0.00384759	0.00376293	0.0036752	0.00358483	0.00349222	0.00339778	0.00330186
-0.6	2.77215e-06	0.0002798	0.000555727	0.000829472	0.00109997	0.00136619	0.00162712	0.00188181	0.00212933	0.00236884	0.00259953	0.00282067	0.00303161	0.00323175	0.00342057	0.00359764	0.0037626	0.00391516	0.00405511	0.00418231	0.0042967	0.00439829	0.00448715	0.0045634	0.00462724	0.00467892	0.00471872	0.00474698	0.00476408	0.00477043	0.00476647	0.00475267	0.00472951	0.00469751	0.00465718	0.00460905	0.00455365	0.0044915	0.00442316	0.00434914	0.00426996	0.00418614	0.00409817	0.00400655	0.00391174	0.0038142	0.00371437	0.00361267	0.00350949
-0.59	2.98803e-06	0.000301585	0.000598976	0.000893974	0.00118542	0.00147217	0.00175312	0.00202724	0.00229352	0.00255103	0.0027989	0.00303634	0.00326263	0.00347713	0.0036793	0.00386866	0.00404484	0.00420753	0.00435651	0.00449167	0.00461293	0.00472033	0.00481395	0.00489395	0.00496055	0.00501403	0.00505473	0.00508303	0.00509933	0.00510411	0.00509785	0.00508107	0.00505431	0.00501811	0.00497305	0.00491971	0.00485865	0.00479047	0.00471574	0.00463503	0.0045489	0.00445791	0.00436259	0.00426347	0.00416105	0.00405583	0.00394826	0.00383879	0.00372786
-0.58	3.22055e-06	0.00032505	0.000645555	0.000963437	0.00127742	0.00158625	0.00188874	0.00218374	0.00247015	0.00274696	0.00301322	0.00326808	0.00351076	0.00374058	0.00395694	0.00415935	0.00434739	0.00452077	0.00467927	0.00482274	0.00495116	0.00506455	0.00516304	0.00524682	0.00531614	0.00537132	0.00541275	0.00544084	0.00545606	0.00545893	0.00544999	0.00542981	0.00539898	0.00535811	0.00530781	0.00524873	0.00518148	0.0051067	0.00502502	0.00493705	0.0048434	0.00474466	0.00464142	0.00453423	0.00442364	0.00431017	0.00419431	0.00407655	0.00395734
-0.57	3.47106e-06	0.000350329	0.000695734	0.00103826	0.0013765	0.0017091	0.00203474	0.00235217	0.00266018	0.00295769	0.00324365	0.00351714	0.00377732	0.00402345	0.0042549	0.00447113	0.00467174	0.00485638	0.00502485	0.00517701	0.00531285	0.00543242	0.00553588	0.00562344	0.0056954	0.00575214	0.00579407	0.00582168	0.00583549	0.00583607	0.00582402	0.00579997	0.00576457	0.00571849	0.0056624	0.005597	0.00552297	0.00544099	0.00535174	0.00525589	0.0051541	0.005047	0.00493522	0.00481936	0.00469999	0.00457769	0.00445296	0.00432634	0.00419829
-0.56	3.74104e-06	0.000377573	0.000749809	0.00111888	0.00148325	0.00184143	0.00219196	0.00253349	0.0028647	0.00318439	0.00349144	0.00378484	0.00406369	0.0043272	0.00457468	0.00480557	0.00501944	0.00521594	0.00539486	0.00555608	0.00569961	0.00582552	0.005934	0.00602531	0.00609981	0.00615791	0.00620009	0.00622689	0.0062389	0.00623675	0.00622111	0.00619267	0.00615214	0.00610027	0.00603778	0.00596543	0.00588397	0.00579413	0.00569666	0.00559227	0.00548167	0.00536555	0.00524457	0.00511939	0.00499061	0.00485884	0.00472464	0.00458854	0.00445107
-0.55	4.03212e-06	0.000406945	0.000808103	0.00120578	0.0015983	0.001984	0.00236132	0.00272874	0.00308485	0.00342833	0.00375796	0.00407265	0.00437141	0.00465341	0.00491792	0.00516433	0.00539219	0.00560115	0.00579101	0.00596166	0.00611311	0.00624549	0.00635903	0.00645404	0.00653092	0.00659015	0.00663226	0.00665788	0.00666765	0.00666228	0.0066425	0.00660909	0.00656282	0.0065045	0.00643494	0.00635496	0.00626536	0.00616696	0.00606055	0.0059469	0.00582678	0.00570092	0.00557005	0.00543485	0.00529598	0.00515408	0.00500975	0.00486356	0.00471604
-0.54	4.34607e-06	0.000438624	0.00087097	0.00129949	0.00172233	0.00213768	0.00254381	0.00293908	0.00332192	0.0036909	0.0040447	0.00438213	0.00470214	0.00500382	0.00528638	0.00554921	0.00579182	0.00601387	0.00621514	0.00639556	0.00655517	0.00669414	0.00681273	0.00691133	0.00699038	0.00705045	0.00709213	0.00711613	0.00712315	0.007114	0.00708948	0.00705044	0.00699774	0.00693227	0.0068549	0.00676653	0.00666804	0.00656031	0.00644418	0.0063205	0.00619009	0.00605375	0.00591223	0.00576628	0.0056166	0.00546386	0.00530871	0.00515175	0.00499355
-0.53	4.68484e-06	0.000472807	0.000938802	0.00140058	0.00185611	0.0023034	0.00274054	0.00316574	0.00357728	0.00397361	0.00435329	0.00471502	0.00505768	0.00538027	0.00568199	0.00596217	0.00622031	0.00645606	0.00666922	0.00685974	0.00702771	0.00717334	0.00729694	0.00739897	0.00747995	0.0075405	0.00758132	0.00760317	0.00760688	0.00759331	0.00756337	0.00751798	0.0074581	0.00738468	0.00729871	0.00720114	0.00709293	0.00697502	0.00684835	0.00671381	0.00657229	0.00642465	0.00627168	0.0061142	0.00595294	0.00578862	0.00562193	0.00545349	0.00528392
-0.52	5.0506e-06	0.000509711	0.00101203	0.0015097	0.00200048	0.00248218	0.00295271	0.0034101	0.00385248	0.00427813	0.0046855	0.0050732	0.00543998	0.00578482	0.00610683	0.00640532	0.00667978	0.00692986	0.00715538	0.00735632	0.00753282	0.00768512	0.00781364	0.00791888	0.00800145	0.00806206	0.00810151	0.00812064	0.00812037	0.00810168	0.00806555	0.00801301	0.00794511	0.00786289	0.00776743	0.00765976	0.00754093	0.00741196	0.00727384	0.00712756	0.00697405	0.00681423	0.00664898	0.00647913	0.00630548	0.00612879	0.00594978	0.00576913	0.00558748
-0.51	5.44572e-06	0.000549577	0.00109112	0.00162754	0.00215635	0.00267516	0.00318166	0.00367367	0.00414917	0.00460627	0.00504329	0.00545871	0.0058512	0.00621965	0.00656314	0.00688095	0.00717253	0.00743757	0.0076759	0.00788754	0.00807268	0.00823165	0.00836492	0.00847308	0.00855684	0.00861702	0.00865449	0.00867022	0.00866524	0.00864061	0.00859745	0.00853687	0.00846003	0.00836807	0.00826216	0.00814342	0.008013	0.00787198	0.00772146	0.00756247	0.00739603	0.00722312	0.00704467	0.00686156	0.00667467	0.00648478	0.00629265	0.00609901	0.00590451
-0.5	5.87283e-06	0.000592669	0.00117661	0.00175488	0.00232476	0.00288359	0.00342884	0.00395811	0.00446919	0.00496003	0.00542878	0.0058738	0.00629367	0.00668719	0.0070534	0.00739154	0.00770107	0.00798168	0.00823324	0.00845582	0.00864968	0.00881522	0.008953	0.00906372	0.00914818	0.00920732	0.00924213	0.0092537	0.00924316	0.0092117	0.00916055	0.00909094	0.00900414	0.00890141	0.00878399	0.00865313	0.00851006	0.00835595	0.00819198	0.00801926	0.00783889	0.0076519	0.00745929	0.007262	0.00706095	0.00685697	0.00665088	0.00644343	0.00623531
-0.49	6.33486e-06	0.000639282	0.00126907	0.00189259	0.00250682	0.00310885	0.00369587	0.00426526	0.00481459	0.00534161	0.00584431	0.00632093	0.00676994	0.00719006	0.00758027	0.00793979	0.00826808	0.00856486	0.00883004	0.00906376	0.00926634	0.00943828	0.00958025	0.00969306	0.00977764	0.00983504	0.00986639	0.00987291	0.00985586	0.00981656	0.00975636	0.00967664	0.00957876	0.00946411	0.00933405	0.00918993	0.00903306	0.00886473	0.0086862	0.00849866	0.00830327	0.00810115	0.00789336	0.00768091	0.00746474	0.00724576	0.00702481	0.00680268	0.00658012
-0.48	6.83506e-06	0.000689744	0.00136915	0.00204162	0.0027038	0.00335247	0.00398455	0.00459715	0.00518759	0.00575343	0.00629247	0.00680282	0.00728282	0.00773113	0.00814666	0.00852863	0.0088765	0.00919002	0.00946916	0.00971413	0.00992536	0.0101034	0.0102492	0.0103635	0.0104475	0.0105024	0.0105293	0.0105298	0.0105051	0.0104569	0.0103865	0.0102954	0.0101852	0.0100574	0.00991347	0.00975484	0.00958294	0.00939918	0.00920488	0.00900134	0.0087898	0.00857144	0.00834739	0.00811872	0.00788643	0.00765147	0.00741473	0.00717704	0.00693917
-0.47	7.37705e-06	0.000744419	0.00147757	0.00220303	0.00291709	0.00361617	0.00429688	0.00495602	0.00559068	0.00619816	0.0067761	0.00732243	0.00783538	0.00831353	0.00875575	0.00916124	0.00952949	0.00986028	0.0101537	0.0104099	0.0106296	0.0108135	0.0109625	0.0110776	0.0111602	0.0112115	0.0112331	0.0112263	0.0111929	0.0111344	0.0110524	0.0109487	0.0108249	0.0106826	0.0105234	0.0103489	0.0101606	0.00996012	0.00974878	0.00952799	0.00929908	0.0090633	0.00882184	0.00857585	0.00832638	0.00807442	0.00782091	0.00756672	0.00731265
-0.46	7.96487e-06	0.000803716	0.00159514	0.00237803	0.00314824	0.00390184	0.00463506	0.00534438	0.0060266	0.00667877	0.00729833	0.00788303	0.008431	0.00894071	0.00941102	0.0098411	0.0102305	0.010579	0.0108868	0.0111544	0.0113823	0.0115714	0.011723	0.0118381	0.0119182	0.0119649	0.0119798	0.0119646	0.011921	0.0118509	0.011756	0.0116381	0.0114991	0.0113408	0.0111649	0.0109731	0.010767	0.0105484	0.0103186	0.0100792	0.00983167	0.00957721	0.00931716	0.00905268	0.00878491	0.00851489	0.00824359	0.00797193	0.00770073
-0.45	8.60308e-06	0.000868091	0.00172277	0.00256793	0.00339901	0.0042116	0.00500156	0.00576501	0.00649841	0.00719855	0.00786263	0.00848824	0.00907338	0.00961644	0.0101162	0.010572	0.0109832	0.0113499	0.0116723	0.0119509	0.0121866	0.0123804	0.0125336	0.0126477	0.0127243	0.0127651	0.012772	0.0127468	0.0126915	0.0126081	0.0124986	0.012365	0.0122093	0.0120334	0.0118391	0.0116284	0.0114031	0.0111647	0.0109151	0.0106557	0.0103881	0.0101137	0.00983372	0.00954954	0.00926231	0.00897311	0.00868296	0.00839281	0.00810353
-0.44	9.29678e-06	0.00093806	0.00186146	0.00277425	0.00367134	0.00454784	0.00539917	0.00622102	0.00700951	0.00776114	0.00847286	0.00914206	0.00976662	0.0103449	0.0108756	0.011358	0.0117918	0.0121769	0.0125138	0.0128032	0.013046	0.0132437	0.0133976	0.0135095	0.0135811	0.0136146	0.0136118	0.013575	0.0135064	0.013408	0.0132822	0.0131311	0.0129568	0.0127615	0.0125472	0.0123159	0.0120696	0.01181	0.0115389	0.011258	0.0109689	0.010673	0.0103719	0.0100667	0.00975881	0.00944926	0.00913916	0.00882948	0.00852111
-0.43	1.00517e-05	0.0010142	0.00201235	0.00299866	0.00396743	0.00491324	0.00583097	0.00671589	0.00756371	0.00837061	0.00913327	0.00984891	0.0105152	0.0111306	0.0116936	0.0122037	0.0126605	0.0130643	0.0134155	0.0137152	0.0139645	0.014165	0.0143183	0.0144266	0.0144917	0.0145161	0.0145019	0.0144517	0.0143677	0.0142524	0.0141083	0.0139377	0.013743	0.0135264	0.0132902	0.0130365	0.0127674	0.0124848	0.0121906	0.0118866	0.0115744	0.0112557	0.0109319	0.0106045	0.0102746	0.0099435	0.00961229	0.00928198	0.00895351
-0.42	1.08745e-05	0.00109718	0.00217676	0.00324307	0.00428977	0.00531079	0.00630046	0.00725353	0.00816527	0.00903151	0.00984865	0.0106137	0.0113242	0.0119785	0.0125753	0.0131139	0.0135943	0.0140167	0.014382	0.0146912	0.0149459	0.015148	0.0152993	0.0154022	0.0154591	0.0154724	0.0154448	0.015379	0.0152776	0.0151433	0.0149787	0.0147865	0.0145692	0.0143292	0.0140691	0.013791	0.0134972	0.0131898	0.0128707	0.0125419	0.0122051	0.011862	0.0115141	0.0111629	0.0108098	0.0104559	0.0101024	0.00975033	0.00940069
-0.41	1.17724e-05	0.00118773	0.00235614	0.00350966	0.00464118	0.00574393	0.00681158	0.00783834	0.00881897	0.00974892	0.0106243	0.0114419	0.0121991	0.0128943	0.0135261	0.0140941	0.0145983	0.0150392	0.0154179	0.0157358	0.0159947	0.0161967	0.0163443	0.0164399	0.0164863	0.0164865	0.0164432	0.0163594	0.0162382	0.0160824	0.015895	0.0156789	0.0154367	0.0151712	0.0148849	0.0145803	0.0142598	0.0139256	0.0135798	0.0132244	0.0128612	0.0124921	0.0121186	0.0117423	0.0113644	0.0109864	0.0106094	0.0102345	0.00986258
-0.4	1.2754e-05	0.00128671	0.00255217	0.00380088	0.00502485	0.00621651	0.0073688	0.00847528	0.00953019	0.0105285	0.0114661	0.0123395	0.0131461	0.013884	0.0145521	0.0151501	0.0156782	0.0161372	0.0165285	0.0168538	0.0171152	0.0173154	0.0174571	0.0175432	0.0175768	0.0175612	0.0174996	0.0173953	0.0172516	0.0170718	0.016859	0.0166163	0.0163467	0.0160532	0.0157385	0.0154051	0.0150558	0.0146927	0.0143182	0.0139343	0.013543	0.0131462	0.0127455	0.0123424	0.0119385	0.0115351	0.0111333	0.0107343	0.010339
-0.39	1.3829e-05	0.00139509	0.00276677	0.00411954	0.00544444	0.00673294	0.00797718	0.00916998	0.010305	0.0113768	0.0123808	0.0133134	0.0141719	0.0149544	0.01566	0.0162884	0.0168403	0.0173166	0.0177193	0.0180504	0.0183125	0.0185086	0.018642	0.0187159	0.0187339	0.0186997	0.0186168	0.0184891	0.01832	0.0181132	0.0178721	0.0176001	0.0173005	0.0169764	0.0166307	0.0162662	0.0158857	0.0154915	0.0150862	0.0146719	0.0142506	0.0138243	0.0133947	0.0129634	0.0125319	0.0121017	0.0116738	0.0112495	0.0108298
-0.38	1.50084e-05	0.001514	0.00300214	0.0044689	0.00590413	0.00729827	0.0086425	0.00992885	0.0111503	0.012301	0.0133758	0.0143711	0.0152841	0.0161129	0.0168569	0.017516	0.0180911	0.0185838	0.0189963	0.0193312	0.0195916	0.019781	0.0199031	0.0199618	0.019961	0.019905	0.0197976	0.0196431	0.0194454	0.0192085	0.018936	0.0186317	0.0182992	0.0179416	0.0175622	0.017164	0.0167499	0.0163224	0.0158841	0.0154373	0.014984	0.0145264	0.0140661	0.013605	0.0131445	0.012686	0.0122308	0.01178	0.0113346
-0.37	1.63053e-05	0.00164473	0.00326083	0.00485266	0.00640873	0.00791827	0.00937138	0.0107592	0.0120739	0.0133092	0.0144596	0.0155212	0.0164912	0.017368	0.0181509	0.0188405	0.0194381	0.0199456	0.0203659	0.0207021	0.0209579	0.0211375	0.021245	0.0212849	0.0212618	0.0211802	0.0210447	0.0208598	0.02063	0.0203593	0.0200521	0.0197123	0.0193436	0.0189496	0.0185337	0.0180991	0.0176487	0.0171855	0.0167119	0.0162304	0.0157431	0.0152523	0.0147597	0.014267	0.0137759	0.0132877	0.0128038	0.0123252	0.0118531
-0.36	1.77346e-05	0.00178879	0.0035458	0.00527515	0.00696382	0.00859962	0.0101714	0.0116693	0.0130848	0.0144108	0.0156416	0.0167731	0.0178026	0.0187286	0.019551	0.0202705	0.0208891	0.0214095	0.0218349	0.0221694	0.0224172	0.0225832	0.0226722	0.0226894	0.0226398	0.0225286	0.0223608	0.0221415	0.0218755	0.0215675	0.0212218	0.0208429	0.0204346	0.020001	0.0195455	0.0190716	0.0185824	0.0180808	0.0175695	0.0170511	0.0165278	0.0160017	0.0154749	0.0149491	0.0144257	0.0139064	0.0133924	0.0128849	0.0123848
-0.35	1.93137e-05	0.00194794	0.00386048	0.00574141	0.00757586	0.00935003	0.0110514	0.0126689	0.0141931	0.0156163	0.0169326	0.0181376	0.0192289	0.0202052	0.0210668	0.0218152	0.0224529	0.0229834	0.0234107	0.0237397	0.0239755	0.0241236	0.0241896	0.0241793	0.0240986	0.0239531	0.0237486	0.0234904	0.023184	0.0228343	0.0224462	0.0220244	0.021573	0.0210963	0.0205981	0.0200818	0.0195508	0.0190082	0.0184567	0.0178991	0.0173375	0.0167743	0.0162114	0.0156506	0.0150935	0.0145416	0.0139962	0.0134583	0.0129291
-0.34	2.10632e-05	0.00212423	0.00420892	0.0062573	0.00825239	0.0101785	0.0120214	0.0137689	0.0154104	0.0169378	0.0183447	0.0196268	0.0207818	0.0218089	0.0227091	0.0234846	0.0241387	0.0246759	0.0251011	0.0254201	0.025639	0.025764	0.0258018	0.0257589	0.0256417	0.0254569	0.0252105	0.0249086	0.024557	0.0241611	0.0237264	0.0232575	0.0227592	0.0222358	0.0216914	0.0211296	0.0205539	0.0199674	0.0193732	0.0187739	0.0181719	0.0175695	0.0169686	0.0163711	0.0157787	0.0151926	0.0146144	0.014045	0.0134855
-0.33	2.30075e-05	0.00232011	0.00459588	0.00682977	0.00900228	0.0110955	0.0130934	0.0149822	0.0167504	0.0183891	0.0198918	0.0212543	0.0224745	0.0235524	0.0244897	0.0252897	0.0259567	0.0264962	0.0269143	0.0272179	0.0274141	0.0275102	0.0275138	0.0274322	0.0272728	0.0270428	0.0267489	0.0263979	0.025996	0.0255491	0.025063	0.0245428	0.0239935	0.0234196	0.0228253	0.0222146	0.0215911	0.020958	0.0203184	0.019675	0.0190303	0.0183865	0.0177458	0.0171098	0.0164803	0.0158587	0.0152462	0.0146441	0.0140532
-0.32	2.51753e-05	0.00253848	0.00502702	0.00746701	0.00983597	0.0121134	0.0142811	0.0163237	0.0182285	0.0199861	0.0215897	0.0230354	0.0243217	0.0254496	0.0264217	0.0272425	0.0279177	0.028454	0.028859	0.0291407	0.0293075	0.0293679	0.0293304	0.0292034	0.0289951	0.0287135	0.028366	0.02796	0.0275022	0.0269991	0.0264567	0.0258805	0.0252758	0.0246473	0.0239995	0.0233365	0.0226619	0.0219792	0.0212914	0.0206014	0.0199117	0.0192245	0.0185419	0.0178657	0.0171976	0.0165389	0.0158909	0.0152548	0.0146314
-0.31	2.76014e-05	0.0027828	0.00550911	0.00817881	0.0107659	0.0132468	0.0156008	0.0178107	0.0198628	0.0217469	0.0234563	0.0249875	0.02634	0.0275159	0.0285192	0.0293559	0.0300333	0.0305598	0.0309443	0.0311965	0.031326	0.0313428	0.0312564	0.0310764	0.0308119	0.0304715	0.0300637	0.0295963	0.0290766	0.0285116	0.0279075	0.0272704	0.0266058	0.0259185	0.0252133	0.0244943	0.0237654	0.0230301	0.0222914	0.0215522	0.0208151	0.0200824	0.019356	0.0186379	0.0179295	0.0172323	0.0165474	0.0158761	0.0152191
-0.3	3.03275e-05	0.00305727	0.00605028	0.00897691	0.0118069	0.014513	0.0170717	0.0194638	0.0216742	0.0236925	0.025512	0.0271303	0.0285479	0.0297684	0.0307979	0.031644	0.0323161	0.0328243	0.0331796	0.0333932	0.0334764	0.0334405	0.0332965	0.0330548	0.0327258	0.032319	0.0318435	0.0313077	0.0307197	0.0300866	0.0294154	0.0287123	0.0279828	0.0272324	0.0264657	0.0256871	0.0249005	0.0241094	0.023317	0.0225261	0.0217393	0.0209589	0.0201869	0.0194249	0.0186747	0.0179376	0.0172146	0.0165069	0.0158152
-0.29	3.34045e-05	0.00336698	0.00666045	0.00987555	0.0129768	0.0159328	0.0187167	0.0213069	0.0236874	0.0258472	0.0277805	0.029486	0.030966	0.0322262	0.0332748	0.0341219	0.0347792	0.0352591	0.0355747	0.0357391	0.0357654	0.0356665	0.0354547	0.035142	0.0347394	0.0342576	0.0337064	0.0330948	0.0324315	0.0317241	0.0309797	0.0302051	0.0294059	0.0285878	0.0277555	0.0269134	0.0260656	0.0252157	0.0243667	0.0235215	0.0226828	0.0218526	0.021033	0.0202256	0.0194321	0.0186536	0.0178913	0.017146	0.0164187
-0.28	3.68952e-05	0.00371822	0.00735174	0.0108921	0.0142975	0.0175313	0.020563	0.0233686	0.0259309	0.0282391	0.0302886	0.0320797	0.0336173	0.0349098	0.0359682	0.0368057	0.0374365	0.0378758	0.0381392	0.038242	0.0381994	0.0380258	0.0377352	0.0373407	0.0368546	0.0362885	0.0356529	0.0349576	0.0342115	0.033423	0.0325994	0.0317475	0.0308736	0.029983	0.0290808	0.0281715	0.0272591	0.0263471	0.0254388	0.0245368	0.0236437	0.0227617	0.0218927	0.0210383	0.0201999	0.0193788	0.0185759	0.0177922	0.0170283
-0.27	4.08773e-05	0.00411875	0.00813918	0.0120479	0.0157953	0.0193388	0.0226434	0.0256826	0.0284385	0.0309009	0.033067	0.0349399	0.0365276	0.0378421	0.0388981	0.0397123	0.0403023	0.0406865	0.040883	0.0409099	0.0407844	0.0405229	0.040141	0.0396531	0.0390727	0.0384121	0.0376829	0.0368953	0.0360588	0.035182	0.0342727	0.0333379	0.0323838	0.031416	0.0304397	0.0294593	0.0284788	0.0275017	0.0265311	0.0255699	0.0246203	0.0236845	0.0227643	0.0218612	0.0209766	0.0201116	0.0192671	0.0184438	0.0176425
-0.26	4.54489e-05	0.00457836	0.00904157	0.0133695	0.0175033	0.0213926	0.0249977	0.0282896	0.03125	0.0338705	0.0361509	0.0380983	0.039725	0.0410477	0.0420856	0.0428595	0.0433913	0.0437028	0.0438155	0.0437499	0.0435258	0.0431617	0.0426746	0.0420805	0.0413939	0.0406282	0.0397954	0.0389065	0.0379715	0.0369991	0.0359975	0.0349737	0.0339341	0.0328844	0.0318296	0.0307742	0.0297222	0.0286769	0.0276415	0.0266185	0.0256102	0.0246187	0.0236457	0.0226924	0.0217603	0.0208502	0.0199631	0.0190994	0.0182599
-0.25	5.07346e-05	0.00510949	0.0100827	0.0148906	0.0194622	0.0237384	0.027674	0.0312379	0.0344124	0.0371918	0.0395804	0.0415907	0.0432408	0.0445533	0.0455528	0.0462657	0.0467183	0.0469365	0.0469453	0.0467685	0.0464282	0.0459449	0.0453375	0.0446233	0.0438178	0.0429354	0.0419887	0.0409892	0.0399471	0.0388715	0.0377708	0.0366519	0.0355214	0.034385	0.0332475	0.0321133	0.0309864	0.02987	0.028767	0.02768	0.0266111	0.0255621	0.0245346	0.0235299	0.022549	0.0215929	0.0206621	0.0197573	0.0188788
-0.24	5.68957e-05	0.00572817	0.0112932	0.0166537	0.0217236	0.0264333	0.0307317	0.0345862	0.0379812	0.0409159	0.0434012	0.0454568	0.0471088	0.0483869	0.0493229	0.0499491	0.0502974	0.0503981	0.0502804	0.0499709	0.0494946	0.0488741	0.0481298	0.0472805	0.0463427	0.0453314	0.0442598	0.0431399	0.0419821	0.0407957	0.0395889	0.038369	0.0371422	0.0359142	0.0346898	0.0334732	0.0322682	0.0310778	0.0299049	0.0287516	0.0276201	0.026512	0.0254286	0.0243712	0.0233405	0.0223374	0.0213623	0.0204157	0.0194977
-0.23	6.41441e-05	0.00645546	0.012713	0.0187139	0.0243532	0.0295488	0.0342436	0.038405	0.0420221	0.0451018	0.0476646	0.0497404	0.0513652	0.0525781	0.0534191	0.0539277	0.0541419	0.0540972	0.0538268	0.0533608	0.0527267	0.0519491	0.0510502	0.0500498	0.0489653	0.0478124	0.0466048	0.0453545	0.0440721	0.0427671	0.0414475	0.0401204	0.0387921	0.037468	0.0361526	0.0348501	0.0335639	0.0322969	0.0310516	0.0298302	0.0286344	0.0274657	0.0263252	0.0252139	0.0241325	0.0230816	0.0220616	0.0210726	0.0201147
-0.22	7.27639e-05	0.0073195	0.0143949	0.0211435	0.027436	0.0331755	0.0383	0.0427797	0.0466125	0.0498173	0.0524282	0.054489	0.0560483	0.0571566	0.0578639	0.0582179	0.0582633	0.0580412	0.0575887	0.0569396	0.0561238	0.0551678	0.0540953	0.052927	0.0516811	0.0503735	0.0490182	0.0476274	0.0462117	0.0447803	0.0433411	0.0419011	0.0404662	0.0390415	0.0376314	0.0362397	0.0348694	0.0335233	0.0322037	0.0309123	0.0296506	0.02842	0.0272213	0.0260553	0.0249225	0.0238233	0.0227577	0.0217259	0.0207279
-0.21	8.31441e-05	0.00835871	0.0164105	0.0240388	0.0310827	0.0374292	0.0430135	0.0478139	0.0518435	0.0551395	0.0577554	0.0597528	0.0611968	0.0621515	0.0626783	0.062834	0.0626706	0.0622345	0.0615675	0.0607062	0.0596829	0.0585259	0.0572598	0.0559061	0.0544834	0.0530079	0.0514934	0.0499521	0.0483943	0.046829	0.0452638	0.0437052	0.0421588	0.0406295	0.0391211	0.0376371	0.0361802	0.0347529	0.033357	0.0319941	0.0306654	0.0293719	0.0281141	0.0268927	0.0257079	0.0245598	0.0234485	0.0223737	0.0213353
-0.2	9.58314e-05	0.00962686	0.0188588	0.0275304	0.0354405	0.0424589	0.0485242	0.0536322	0.0578207	0.0611547	0.063714	0.0655838	0.066849	0.0675897	0.06788	0.0677866	0.0673686	0.0666782	0.0657609	0.064656	0.0633979	0.0620161	0.0605357	0.0589788	0.0573639	0.0557071	0.0540221	0.0523204	0.0506122	0.0489057	0.0472083	0.0455259	0.0438637	0.0422259	0.040616	0.0390371	0.0374914	0.035981	0.0345074	0.0330718	0.031675	0.0303177	0.0290003	0.027723	0.0264859	0.0252887	0.0241315	0.0230136	0.0219348
-0.19	0.000111619	0.0112015	0.0218806	0.0317998	0.0407069	0.0484579	0.055007	0.0603834	0.0646652	0.0679572	0.0703748	0.0720328	0.0730395	0.0734933	0.0734816	0.0730809	0.0723575	0.0713683	0.0701621	0.0687806	0.0672592	0.0656279	0.0639124	0.0621344	0.060312	0.058461	0.0565942	0.0547229	0.0528562	0.051002	0.0491667	0.0473558	0.0455737	0.0438241	0.0421101	0.040434	0.0387978	0.0372028	0.0356503	0.034141	0.0326755	0.0312539	0.0298765	0.0285431	0.0272535	0.0260074	0.0248042	0.0236434	0.0225244
-0.18	0.000131699	0.0131986	0.0256817	0.0371042	0.0471513	0.0556779	0.0626787	0.0682429	0.0725115	0.0756456	0.0778068	0.0791455	0.0797965	0.0798771	0.0794881	0.078715	0.0776303	0.0762947	0.0747592	0.0730667	0.0712528	0.0693476	0.0673762	0.0653594	0.0633149	0.0612571	0.0591984	0.0571486	0.0551162	0.0531082	0.05113	0.0491865	0.0472812	0.0454172	0.0435968	0.0418218	0.0400935	0.038413	0.0367808	0.0351973	0.0336627	0.0321767	0.0307392	0.0293498	0.0280079	0.0267129	0.0254641	0.0242607	0.0231019
-0.17	0.000157953	0.0157989	0.0305746	0.0438177	0.0551453	0.064446	0.0718034	0.0774105	0.0815026	0.084317	0.0860717	0.0869575	0.0871366	0.0867446	0.0858941	0.0846778	0.0831724	0.0814406	0.0795342	0.0774959	0.0753606	0.0731574	0.0709099	0.0686378	0.0663573	0.0640814	0.0618211	0.0595852	0.0573808	0.0552137	0.0530885	0.0510089	0.0489778	0.0469973	0.0450689	0.0431938	0.0413727	0.0396061	0.0378939	0.0362361	0.0346323	0.0330821	0.0315848	0.0301397	0.0287459	0.0274025	0.0261086	0.0248631	0.023665
-0.16	0.000193522	0.0193002	0.0370538	0.0524979	0.0652044	0.0751816	0.082693	0.0881021	0.0917786	0.0940553	0.095214	0.0954863	0.0950595	0.0940842	0.092681	0.0909467	0.0889591	0.0867807	0.0844621	0.082044	0.0795595	0.0770354	0.0744933	0.0719506	0.0694216	0.0669175	0.0644475	0.0620188	0.0596371	0.0573069	0.0550315	0.0528134	0.0506546	0.0485562	0.0465189	0.0445432	0.0426291	0.0407763	0.0389843	0.0372524	0.03558	0.033966	0.0324095	0.0309093	0.0294643	0.0280733	0.026735	0.0254482	0.0242115
-0.15	0.00024407	0.0242279	0.0459405	0.0639949	0.0780394	0.0884046	0.0956929	0.100529	0.103457	0.104915	0.105249	0.104723	0.103542	0.101865	0.0998142	0.0974858	0.094955	0.0922809	0.0895105	0.0866809	0.0838215	0.0809559	0.0781025	0.0752759	0.0724879	0.0697472	0.067061	0.0644344	0.0618716	0.0593753	0.0569475	0.0545895	0.0523021	0.0500853	0.0479391	0.0458629	0.043856	0.0419176	0.0400464	0.0382414	0.0365011	0.0348243	0.0332095	0.0316553	0.03016	0.0287223	0.0273406	0.0260134	0.0247391
-0.14	0.000320943	0.0315966	0.0586766	0.0796192	0.0945993	0.104711	0.111138	0.114856	0.116599	0.1169	0.116146	0.114621	0.112531	0.110032	0.10724	0.104244	0.101113	0.0978974	0.0946394	0.09137	0.0881135	0.0848888	0.0817104	0.0785894	0.075534	0.0725505	0.0696434	0.0668157	0.0640693	0.0614054	0.0588245	0.0563263	0.0539103	0.0515757	0.0493211	0.0471454	0.0450468	0.0430239	0.0410748	0.0391978	0.0373911	0.0356528	0.033981	0.032374	0.0308298	0.0293467	0.0279228	0.0265564	0.0252456
-0.13	0.000450639	0.0436224	0.0779319	0.101345	0.116032	0.124668	0.129258	0.131135	0.131169	0.129934	0.127818	0.12509	0.12194	0.118504	0.114885	0.111156	0.107372	0.103577	0.0998015	0.0960691	0.0923977	0.0888005	0.085287	0.0818639	0.0785359	0.0753059	0.0721754	0.0691451	0.0662147	0.0633834	0.0606498	0.0580123	0.0554691	0.053018	0.0506567	0.0483831	0.0461946	0.044089	0.0420638	0.0401167	0.0382452	0.0364471	0.0347201	0.033062	0.0314704	0.0299434	0.0284788	0.0270746	0.0257288
-0.12	0.000712702	0.0660428	0.108742	0.131797	0.143384	0.148565	0.150024	0.14922	0.146989	0.143842	0.140103	0.135987	0.131643	0.127175	0.122655	0.118139	0.113664	0.109258	0.104942	0.10073	0.0966321	0.0926538	0.0887993	0.0850705	0.0814678	0.0779904	0.0746367	0.0714046	0.0682915	0.0652945	0.0624104	0.0596359	0.0569678	0.0544028	0.0519374	0.0495684	0.0472925	0.0451067	0.0430078	0.0409928	0.0390589	0.0372032	0.035423	0.0337157	0.0320788	0.0305097	0.0290061	0.0275658	0.0261864
-0.11	0.00150494	0.117056	0.159176	0.173057	0.176769	0.176001	0.172966	0.168689	0.163709	0.158338	0.152768	0.147122	0.141484	0.13591	0.130439	0.125099	0.119905	0.114871	0.110002	0.105302	0.100771	0.0964091	0.0922127	0.0881786	0.0843026	0.0805801	0.077006	0.0735754	0.0702831	0.067124	0.064093	0.0611853	0.058396	0.0557206	0.0531545	0.0506935	0.0483336	0.0460706	0.043901	0.0418211	0.0398275	0.0379168	0.0360859	0.0343318	0.0326517	0.0310426	0.0295021	0.0280275	0.0266164
-0.1	0.24991	0.240879	0.231888	0.222979	0.214187	0.205546	0.197088	0.188836	0.180813	0.173035	0.165515	0.158259	0.151273	0.144558	0.138111	0.13193	0.126008	0.12034	0.114916	0.109728	0.104767	0.100025	0.0954907	0.0911564	0.0870126	0.0830505	0.0792619	0.0756384	0.0721726	0.0688569	0.0656844	0.0626486	0.059743	0.0569619	0.0542997	0.0517511	0.049311	0.0469748	0.0447382	0.0425967	0.0405466	0.0385839	0.0367052	0.034907	0.0331862	0.0315396	0.0299643	0.0284575	0.0270166
-0.09	0.498314	0.364661	0.304523	0.272787	0.251458	0.234916	0.22101	0.208764	0.197683	0.187488	0.17801	0.169142	0.160809	0.152954	0.145537	0.138522	0.13188	0.125586	0.119617	0.113951	0.108571	0.103458	0.0985966	0.0939718	0.0895696	0.0853772	0.0813827	0.0775747	0.0739432	0.0704784	0.0671715	0.0640141	0.0609986	0.0581177	0.0553648	0.0527336	0.0502183	0.0478134	0.0455138	0.0433148	0.0412118	0.0392007	0.0372774	0.0354381	0.0336794	0.0319979	0.0303903	0.0288537	0.0273852
-0.08	0.499105	0.415554	0.354721	0.313702	0.2844	0.261823	0.243349	0.227571	0.213696	0.201245	0.189917	0.17951	0.169883	0.160933	0.15258	0.144762	0.137427	0.130531	0.124038	0.117914	0.112132	0.106666	0.101494	0.0965929	0.0919461	0.087536	0.0833473	0.0793658	0.0755787	0.0719742	0.0685415	0.0652707	0.0621527	0.0591789	0.0563418	0.0536341	0.051049	0.0485806	0.046223	0.0439709	0.0418192	0.0397634	0.0377991	0.0359221	0.0341287	0.0324151	0.030778	0.0292141	0.0277203
-0.07	0.499365	0.43777	0.38513	0.343569	0.311	0.284821	0.263094	0.244537	0.228322	0.213907	0.200925	0.189119	0.178302	0.168336	0.159111	0.150541	0.142556	0.135097	0.128113	0.121562	0.115405	0.109609	0.104146	0.0989891	0.0941152	0.0895035	0.0851353	0.0809937	0.0770634	0.0733305	0.0697824	0.0664076	0.0631958	0.0601373	0.0572233	0.0544458	0.0517974	0.0492712	0.0468609	0.0445606	0.0423649	0.0402687	0.0382673	0.0363562	0.0345314	0.032789	0.0311252	0.0295367	0.0280202
-0.06	0.499492	0.4495	0.403807	0.364452	0.331351	0.303489	0.279751	0.259215	0.241189	0.225168	0.210784	0.197761	0.185893	0.175018	0.165008	0.155758	0.147183	0.139212	0.131781	0.12484	0.118342	0.112247	0.106521	0.101131	0.0960518	0.091258	0.0867278	0.0824419	0.0783827	0.0745344	0.0708828	0.067415	0.0641193	0.060985	0.0580025	0.0551628	0.0524579	0.0498803	0.0474232	0.0450802	0.0428454	0.0407134	0.0386791	0.0367379	0.0348854	0.0331175	0.0314302	0.02982	0.0282835
-0.05	0.499565	0.456472	0.415768	0.378949	0.346467	0.318079	0.293254	0.271424	0.252085	0.234822	0.219306	0.205273	0.192514	0.180858	0.170166	0.160323	0.151232	0.142809	0.134986	0.127702	0.120903	0.114544	0.108586	0.102993	0.0977328	0.0927792	0.0881072	0.0836951	0.0795233	0.0755744	0.0718326	0.0682837	0.064915	0.0617149	0.0586729	0.0557794	0.0530256	0.0504036	0.047906	0.045526	0.0432575	0.0410946	0.0390321	0.037065	0.0351886	0.0333987	0.0316912	0.0300623	0.0285086
-0.04	0.49961	0.460889	0.423657	0.388997	0.357453	0.329111	0.303786	0.281169	0.260929	0.242754	0.226367	0.211534	0.198053	0.185756	0.174499	0.16416	0.154634	0.145833	0.137678	0.130103	0.123051	0.11647	0.110316	0.10455	0.0991378	0.0940495	0.0892582	0.0847399	0.0804735	0.0764401	0.0726226	0.0690059	0.0655761	0.062321	0.0592293	0.0562908	0.0534963	0.0508372	0.0483059	0.0458952	0.0435986	0.04141	0.039324	0.0373353	0.0354391	0.033631	0.0319067	0.0302624	0.0286944
-0.03	0.499639	0.463745	0.428879	0.395858	0.365197	0.337116	0.311614	0.288552	0.267728	0.248916	0.231897	0.216463	0.202431	0.189637	0.177937	0.167206	0.157337	0.148234	0.139815	0.13201	0.124755	0.117996	0.111686	0.105782	0.100249	0.0950538	0.0901675	0.0855648	0.0812233	0.0771228	0.0732453	0.0695747	0.0660967	0.062798	0.059667	0.0566929	0.0538662	0.0511779	0.0486199	0.046185	0.0438663	0.0416575	0.039553	0.0375473	0.0356356	0.0338131	0.0320757	0.0304192	0.02884
-0.02	0.499657	0.465539	0.432204	0.400311	0.37033	0.342529	0.317	0.293705	0.272526	0.253303	0.235858	0.22001	0.205592	0.192444	0.180427	0.169416	0.159298	0.149976	0.141366	0.133392	0.12599	0.119102	0.112678	0.106675	0.101053	0.09578	0.0908246	0.0861607	0.0817647	0.0776155	0.0736945	0.069985	0.0664719	0.0631417	0.0599823	0.0569825	0.0541325	0.051423	0.0488459	0.0463935	0.0440588	0.0418355	0.0397176	0.0376997	0.0357767	0.033944	0.032197	0.0305319	0.0289446
-0.01	0.499667	0.466532	0.434058	0.402821	0.37326	0.345657	0.320147	0.296744	0.275378	0.255926	0.238237	0.222148	0.2075	0.194142	0.181936	0.170754	0.160486	0.151032	0.142305	0.13423	0.126738	0.119771	0.113279	0.107215	0.10154	0.0962193	0.0912221	0.086521	0.0820918	0.0779132	0.0739659	0.0702327	0.0666984	0.0633492	0.0601725	0.0571572	0.0542931	0.0515709	0.0489822	0.0465192	0.0441749	0.0419427	0.0398168	0.0377915	0.0358618	0.0340228	0.0322701	0.0305997	0.0290076
0	0.499671	0.46685	0.434654	0.403632	0.374212	0.34668	0.321182	0.297748	0.276324	0.256799	0.23903	0.222862	0.208138	0.194711	0.182441	0.171202	0.160884	0.151386	0.14262	0.13451	0.126989	0.119996	0.11348	0.107396	0.101703	0.0963663	0.0913551	0.0866415	0.0822013	0.0780128	0.0740566	0.0703156	0.0667742	0.0634185	0.0602361	0.0572156	0.0543468	0.0516203	0.0490277	0.0465612	0.0442136	0.0419786	0.0398499	0.0378222	0.0358902	0.0340491	0.0322945	0.0306223	0.0290286
0.01	0.499667	0.466532	0.434058	0.402821	0.37326	0.345657	0.320147	0.296744	0.275378	0.255926	0.238237	0.222148	0.2075	0.194142	0.181936	0.170754	0.160486	0.151032	0.142305	0.13423	0.126738	0.119771	0.113279	0.107215	0.10154	0.0962193	0.0912221	0.086521	0.0820918	0.0779132	0.0739659	0.0702327	0.0666984	0.0633492	0.0601725	0.0571572	0.0542931	0.0515709	0.0489822	0.0465192	0.0441749	0.0419427	0.0398168	0.0377915	0.0358618	0.0340228	0.0322701	0.0305997	0.0290076
0.02	0.499657	0.465539	0.432204	0.400311	0.37033	0.342529	0.317	0.293705	0.272526	0.253303	0.235858	0.22001	0.205592	0.192444	0.180427	0.169416	0.159298	0.149976	0.141366	0.133392	0.12599	0.119102	0.112678	0.106675	0.101053	0.09578	0.0908246	0.0861607	0.0817647	0.0776155	0.0736945	0.069985	0.0664719	0.0631417	0.0599823	0.0569825	0.0541325	0.051423	0.0488459	0.0463935	0.0440588	0.0418355	0.0397176	0.0376997	0.0357767	0.033944	0.032197	0.0305319	0.0289446
0.03	0.499639	0.463745	0.428879	0.395858	0.365197	0.337116	0.311614	0.288552	0.267728	0.248916	0.231897	0.216463	0.202431	0.189637	0.177937	0.167206	0.157337	0.148234	0.139815	0.13201	0.124755	0.117996	0.111686	0.105782	0.100249	0.0950538	0.0901675	0.0855648	0.0812233	0.0771228	0.0732453	0.0695747	0.0660967	0.062798	0.059667	0.0566929	0.0538662	0.0511779	0.0486199	0.046185	0.0438663	0.0416575	0.039553	0.0375473	0.0356356	0.0338131	0.0320757	0.0304192	0.02884
0.04	0.49961	0.460889	0.423657	0.388997	0.357453	0.329111	0.303786	0.281169	0.260929	0.242754	0.226367	0.211534	0.198053	0.185756	0.174499	0.16416	0.154634	0.145833	0.137678	0.130103	0.123051	0.11647	0.110316	0.10455	0.0991378	0.0940495	0.0892582	0.0847399	0.0804735	0.0764401	0.0726226	0.0690059	0.0655761	0.062321	0.0592293	0.0562908	0.0534963	0.0508372	0.0483059	0.0458952	0.0435986	0.04141	0.039324	0.0373353	0.0354391	0.033631	0.0319067	0.0302624	0.0286944
0.05	0.499565	0.456472	0.415768	0.378949	0.346467	0.318079	0.293254	0.271424	0.252085	0.234822	0.219306	0.205273	0.192514	0.180858	0.170166	0.160323	0.151232	0.142809	0.134986	0.127702	0.120903	0.114544	0.108586	0.102993	0.0977328	0.0927792	0.0881072	0.0836951	0.0795233	0.0755744	0.0718326	0.0682837	0.064915	0.0617149	0.0586729	0.0557794	0.0530256	0.0504036	0.047906	0.045526	0.0432575	0.0410946	0.0390321	0.037065	0.0351886	0.0333987	0.0316912	0.0300623	0.0285086
0.06	0.499492	0.4495	0.403807	0.364452	0.331351	0.303489	0.279751	0.259215	0.241189	0.225168	0.210784	0.197761	0.185893	0.175018	0.165008	0.155758	0.147183	0.139212	0.131781	0.12484	0.118342	0.112247	0.106521	0.101131	0.0960518	0.091258	0.0867278	0.0824419	0.0783827	0.0745344	0.0708828	0.067415	0.0641193	0.060985	0.0580025	0.0551628	0.0524579	0.0498803	0.0474232	0.0450802	0.0428454	0.0407134	0.0386791	0.0367379	0.0348854	0.0331175	0.0314302	0.02982	0.0282835
0.07	0.499365	0.43777	0.38513	0.343569	0.311	0.284821	0.263094	0.244537	0.228322	0.213907	0.200925	0.189119	0.178302	0.168336	0.159111	0.150541	0.142556	0.135097	0.128113	0.121562	0.115405	0.109609	0.104146	0.0989891	0.0941152	0.0895035	0.0851353	0.0809937	0.0770634	0.0733305	0.0697824	0.0664076	0.0631958	0.0601373	0.0572233	0.0544458	0.0517974	0.0492712	0.0468609	0.0445606	0.0423649	0.0402687	0.0382673	0.0363562	0.0345314	0.032789	0.0311252	0.0295367	0.0280202
0.08	0.499105	0.415554	0.354721	0.313702	0.2844	0.261823	0.243349	0.227571	0.213696	0.201245	0.189917	0.17951	0.169883	0.160933	0.15258	0.144762	0.137427	0.130531	0.124038	0.117914	0.112132	0.106666	0.101494	0.0965929	0.0919461	0.087536	0.0833473	0.0793658	0.0755787	0.0719742	0.0685415	0.0652707	0.0621527	0.0591789	0.0563418	0.0536341	0.051049	0.0485806	0.046223	0.0439709	0.0418192	0.0397634	0.0377991	0.0359221	0.0341287	0.0324151	0.030778	0.0292141	0.0277203
0.09	0.498314	0.364661	0.304523	0.272787	0.251458	0.234916	0.22101	0.208764	0.197683	0.187488	0.17801	0.169142	0.160809	0.152954	0.145537	0.138522	0.13188	0.125586	0.119617	0.113951	0.108571	0.103458	0.0985966	0.0939718	0.0895696	0.0853772	0.0813827	0.0775747	0.0739432	0.0704784	0.0671715	0.0640141	0.0609986	0.0581177	0.0553648	0.0527336	0.0502183	0.0478134	0.0455138	0.0433148	0.0412118	0.0392007	0.0372774	0.0354381	0.0336794	0.0319979	0.0303903	0.0288537	0.0273852
0.1	0.24991	0.240879	0.231888	0.222979	0.214187	0.205546	0.197088	0.188836	0.180813	0.173035	0.165515	0.158259	0.151273	0.144558	0.138111	0.13193	0.126008	0.12034	0.114916	0.109728	0.104767	0.100025	0.0954907	0.0911564	0.0870126	0.0830505	0.0792619	0.0756384	0.0721726	0.0688569	0.0656844	0.0626486	0.059743	0.0569619	0.0542997	0.0517511	0.049311	0.0469748	0.0447382	0.0425967	0.0405466	0.0385839	0.0367052	0.034907	0.0331862	0.0315396	0.0299643	0.0284575	0.0270166
0.11	0.00150494	0.117056	0.159176	0.173057	0.176769	0.176001	0.172966	0.168689	0.163709	0.158338	0.152768	0.147122	0.141484	0.13591	0.130439	0.125099	0.119905	0.114871	0.110002	0.105302	0.100771	0.0964091	0.0922127	0.0881786	0.0843026	0.0805801	0.077006	0.0735754	0.0702831	0.067124	0.064093	0.0611853	0.058396	0.0557206	0.0531545	0.0506935	0.0483336	0.0460706	0.043901	0.0418211	0.0398275	0.0379168	0.0360859	0.0343318	0.0326517	0.0310426	0.0295021	0.0280275	0.0266164
0.12	0.000712702	0.0660428	0.108742	0.131797	0.143384	0.148565	0.150024	0.14922	0.146989	0.143842	0.140103	0.135987	0.131643	0.127175	0.122655	0.118139	0.113664	0.109258	0.104942	0.10073	0.0966321	0.0926538	0.0887993	0.0850705	0.0814678	0.0779904	0.0746367	0.0714046	0.0682915	0.0652945	0.0624104	0.0596359	0.0569678	0.0544028	0.0519374	0.0495684	0.0472925	0.0451067	0.0430078	0.0409928	0.0390589	0.0372032	0.035423	0.0337157	0.0320788	0.0305097	0.0290061	0.0275658	0.0261864
0.13	0.000450639	0.0436224	0.0779319	0.101345	0.116032	0.124668	0.129258	0.131135	0.131169	0.129934	0.127818	0.12509	0.12194	0.118504	0.114885	0.111156	0.107372	0.103577	0.0998015	0.0960691	0.0923977	0.0888005	0.085287	0.0818639	0.0785359	0.0753059	0.0721754	0.0691451	0.0662147	0.0633834	0.0606498	0.0580123	0.0554691	0.053018	0.0506567	0.0483831	0.0461946	0.044089	0.0420638	0.0401167	0.0382452	0.0364471	0.0347201	0.033062	0.0314704	0.0299434	0.0284788	0.0270746	0.0257288
0.14	0.000320943	0.0315966	0.0586766	0.0796192	0.0945993	0.104711	0.111138	0.114856	0.116599	0.1169	0.116146	0.114621	0.112531	0.110032	0.10724	0.104244	0.101113	0.0978974	0.0946394	0.09137	0.0881135	0.0848888	0.0817104	0.0785894	0.075534	0.0725505	0.0696434	0.0668157	0.0640693	0.0614054	0.0588245	0.0563263	0.0539103	0.0515757	0.0493211	0.0471454	0.0450468	0.0430239	0.0410748	0.0391978	0.0373911	0.0356528	0.033981	0.032374	0.0308298	0.0293467	0.0279228	0.0265564	0.0252456
0.15	0.00024407	0.0242279	0.0459405	0.0639949	0.0780394	0.0884046	0.0956929	0.100529	0.103457	0.104915	0.105249	0.104723	0.103542	0.101865	0.0998142	0.0974858	0.094955	0.0922809	0.0895105	0.0866809	0.0838215	0.0809559	0.0781025	0.0752759	0.0724879	0.0697472	0.067061	0.0644344	0.0618716	0.0593753	0.0569475	0.0545895	0.0523021	0.0500853	0.0479391	0.0458629	0.043856	0.0419176	0.0400464	0.0382414	0.0365011	0.0348243	0.0332095	0.0316553	0.03016	0.0287223	0.0273406	0.0260134	0.0247391
0.16	0.000193522	0.0193002	0.0370538	0.0524979	0.0652044	0.0751816	0.082693	0.0881021	0.0917786	0.0940553	0.095214	0.0954863	0.0950595	0.0940842	0.092681	0.0909467	0.0889591	0.0867807	0.0844621	0.082044	0.0795595	0.0770354	0.0744933	0.0719506	0.0694216	0.0669175	0.0644475	0.0620188	0.0596371	0.0573069	0.0550315	0.0528134	0.0506546	0.0485562	0.0465189	0.0445432	0.0426291	0.0407763	0.0389843	0.0372524	0.03558	0.033966	0.0324095	0.0309093	0.0294643	0.0280733	0.026735	0.0254482	0.0242115
0.17	0.000157953	0.0157989	0.0305746	0.0438177	0.0551453	0.064446	0.0718034	0.0774105	0.0815026	0.084317	0.0860717	0.0869575	0.0871366	0.0867446	0.0858941	0.0846778	0.0831724	0.0814406	0.0795342	0.0774959	0.0753606	0.0731574	0.0709099	0.0686378	0.0663573	0.0640814	0.0618211	0.0595852	0.0573808	0.0552137	0.0530885	0.0510089	0.0489778	0.0469973	0.0450689	0.0431938	0.0413727	0.0396061	0.0378939	0.0362361	0.0346323	0.0330821	0.0315848	0.0301397	0.0287459	0.0274025	0.0261086	0.0248631	0.023665
0.18	0.000131699	0.0131986	0.0256817	0.0371042	0.0471513	0.0556779	0.0626787	0.0682429	0.0725115	0.0756456	0.0778068	0.0791455	0.0797965	0.0798771	0.0794881	0.078715	0.0776303	0.0762947	0.0747592	0.0730667	0.0712528	0.0693476	0.0673762	0.0653594	0.0633149	0.0612571	0.0591984	0.0571486	0.0551162	0.0531082	0.05113	0.0491865	0.0472812	0.0454172	0.0435968	0.0418218	0.0400935	0.038413	0.0367808	0.0351973	0.0336627	0.0321767	0.0307392	0.0293498	0.0280079	0.0267129	0.0254641	0.0242607	0.0231019
0.19	0.000111619	0.0112015	0.0218806	0.0317998	0.0407069	0.0484579	0.055007	0.0603834	0.0646652	0.0679572	0.0703748	0.0720328	0.0730395	0.0734933	0.0734816	0.0730809	0.0723575	0.0713683	0.0701621	0.0687806	0.0672592	0.0656279	0.0639124	0.0621344	0.060312	0.058461	0.0565942	0.0547229	0.0528562	0.051002	0.0491667	0.0473558	0.0455737	0.0438241	0.0421101	0.040434	0.0387978	0.0372028	0.0356503	0.034141	0.0326755	0.0312539	0.0298765	0.0285431	0.0272535	0.0260074	0.0248042	0.0236434	0.0225244
0.2	9.58314e-05	0.00962686	0.0188588	0.0275304	0.0354405	0.0424589	0.0485242	0.0536322	0.0578207	0.0611547	0.063714	0.0655838	0.066849	0.0675897	0.06788	0.0677866	0.0673686	0.0666782	0.0657609	0.064656	0.0633979	0.0620161	0.0605357	0.0589788	0.0573639	0.0557071	0.0540221	0.0523204	0.0506122	0.0489057	0.0472083	0.0455259	0.0438637	0.0422259	0.040616	0.0390371	0.0374914	0.035981	0.0345074	0.0330718	0.031675	0.0303177	0.0290003	0.027723	0.0264859	0.0252887	0.0241315	0.0230136	0.0219348
0.21	8.31441e-05	0.00835871	0.0164105	0.0240388	0.0310827	0.0374292	0.0430135	0.0478139	0.0518435	0.0551395	0.0577554	0.0597528	0.0611968	0.0621515	0.0626783	0.062834	0.0626706	0.0622345	0.0615675	0.0607062	0.0596829	0.0585259	0.0572598	0.0559061	0.0544834	0.0530079	0.0514934	0.0499521	0.0483943	0.046829	0.0452638	0.0437052	0.0421588	0.0406295	0.0391211	0.0376371	0.0361802	0.0347529	0.033357	0.0319941	0.0306654	0.0293719	0.0281141	0.0268927	0.0257079	0.0245598	0.0234485	0.0223737	0.0213353
0.22	7.27639e-05	0.0073195	0.0143949	0.0211435	0.027436	0.0331755	0.0383	0.0427797	0.0466125	0.0498173	0.0524282	0.054489	0.0560483	0.0571566	0.0578639	0.0582179	0.0582633	0.0580412	0.0575887	0.0569396	0.0561238	0.0551678	0.0540953	0.052927	0.0516811	0.0503735	0.0490182	0.0476274	0.0462117	0.0447803	0.0433411	0.0419011	0.0404662	0.0390415	0.0376314	0.0362397	0.0348694	0.0335233	0.0322037	0.0309123	0.0296506	0.02842	0.0272213	0.0260553	0.0249225	0.0238233	0.0227577	0.0217259	0.0207279
0.23	6.41441e-05	0.00645546	0.012713	0.0187139	0.0243532	0.0295488	0.0342436	0.038405	0.0420221	0.0451018	0.0476646	0.0497404	0.0513652	0.0525781	0.0534191	0.0539277	0.0541419	0.0540972	0.0538268	0.0533608	0.0527267	0.0519491	0.0510502	0.0500498	0.0489653	0.0478124	0.0466048	0.0453545	0.0440721	0.0427671	0.0414475	0.0401204	0.0387921	0.037468	0.0361526	0.0348501	0.0335639	0.0322969	0.0310516	0.0298302	0.0286344	0.0274657	0.0263252	0.0252139	0.0241325	0.0230816	0.0220616	0.0210726	0.0201147
0.24	5.68957e-05	0.00572817	0.0112932	0.0166537	0.0217236	0.0264333	0.0307317	0.0345862	0.0379812	0.0409159	0.0434012	0.0454568	0.0471088	0.0483869	0.0493229	0.0499491	0.0502974	0.0503981	0.0502804	0.0499709	0.0494946	0.0488741	0.0481298	0.0472805	0.0463427	0.0453314	0.0442598	0.0431399	0.0419821	0.0407957	0.0395889	0.038369	0.0371422	0.0359142	0.0346898	0.0334732	0.0322682	0.0310778	0.0299049	0.0287516	0.0276201	0.026512	0.0254286	0.0243712	0.0233405	0.0223374	0.0213623	0.0204157	0.0194977
0.25	5.07346e-05	0.00510949	0.0100827	0.0148906	0.0194622	0.0237384	0.027674	0.0312379	0.0344124	0.0371918	0.0395804	0.0415907	0.0432408	0.0445533	0.0455528	0.0462657	0.0467183	0.0469365	0.0469453	0.0467685	0.0464282	0.0459449	0.0453375	0.0446233	0.0438178	0.0429354	0.0419887	0.0409892	0.0399471	0.0388715	0.0377708	0.0366519	0.0355214	0.034385	0.0332475	0.0321133	0.0309864	0.02987	0.028767	0.02768	0.0266111	0.0255621	0.0245346	0.0235299	0.022549	0.0215929	0.0206621	0.0197573	0.0188788
0.26	4.54489e-05	0.00457836	0.00904157	0.0133695	0.0175033	0.0213926	0.0249977	0.0282896	0.03125	0.0338705	0.0361509	0.0380983	0.039725	0.0410477	0.0420856	0.0428595	0.0433913	0.0437028	0.0438155	0.0437499	0.0435258	0.0431617	0.0426746	0.0420805	0.0413939	0.0406282	0.0397954	0.0389065	0.0379715	0.0369991	0.0359975	0.0349737	0.0339341	0.0328844	0.0318296	0.0307742	0.0297222	0.0286769	0.0276415	0.0266185	0.0256102	0.0246187	0.0236457	0.0226924	0.0217603	0.0208502	0.0199631	0.0190994	0.0182599
0.27	4.08773e-05	0.00411875	0.00813918	0.0120479	0.0157953	0.0193388	0.0226434	0.0256826	0.0284385	0.0309009	0.033067	0.0349399	0.0365276	0.0378421	0.0388981	0.0397123	0.0403023	0.0406865	0.040883	0.0409099	0.0407844	0.0405229	0.040141	0.0396531	0.0390727	0.0384121	0.0376829	0.0368953	0.0360588	0.035182	0.0342727	0.0333379	0.0323838	0.031416	0.0304397	0.0294593	0.0284788	0.0275017	0.0265311	0.0255699	0.0246203	0.0236845	0.0227643	0.0218612	0.0209766	0.0201116	0.0192671	0.0184438	0.0176425
0.28	3.68952e-05	0.00371822	0.00735174	0.0108921	0.0142975	0.0175313	0.020563	0.0233686	0.0259309	0.0282391	0.0302886	0.0320797	0.0336173	0.0349098	0.0359682	0.0368057	0.0374365	0.0378758	0.0381392	0.038242	0.0381994	0.0380258	0.0377352	0.0373407	0.0368546	0.0362885	0.0356529	0.0349576	0.0342115	0.033423	0.0325994	0.0317475	0.0308736	0.029983	0.0290808	0.0281715	0.0272591	0.0263471	0.0254388	0.0245368	0.0236437	0.0227617	0.0218927	0.0210383	0.0201999	0.0193788	0.0185759	0.0177922	0.0170283
0.29	3.34045e-05	0.00336698	0.00666045	0.00987555	0.0129768	0.0159328	0.0187167	0.0213069	0.0236874	0.0258472	0.0277805	0.029486	0.030966	0.0322262	0.0332748	0.0341219	0.0347792	0.0352591	0.0355747	0.0357391	0.0357654	0.0356665	0.0354547	0.035142	0.0347394	0.0342576	0.0337064	0.0330948	0.0324315	0.0317241	0.0309797	0.0302051	0.0294059	0.0285878	0.0277555	0.0269134	0.0260656	0.0252157	0.0243667	0.0235215	0.0226828	0.0218526	0.021033	0.0202256	0.0194321	0.0186536	0.0178913	0.017146	0.0164187
0.3	3.03275e-05	0.00305727	0.00605028	0.00897691	0.0118069	0.014513	0.0170717	0.0194638	0.0216742	0.0236925	0.025512	0.0271303	0.0285479	0.0297684	0.0307979	0.031644	0.0323161	0.0328243	0.0331796	0.0333932	0.0334764	0.0334405	0.0332965	0.0330548	0.0327258	0.032319	0.0318435	0.0313077	0.0307197	0.0300866	0.0294154	0.0287123	0.0279828	0.0272324	0.0264657	0.0256871	0.0249005	0.0241094	0.023317	0.0225261	0.0217393	0.0209589	0.0201869	0.0194249	0.0186747	0.0179376	0.0172146	0.0165069	0.0158152
0.31	2.76014e-05	0.0027828	0.00550911	0.00817881	0.0107659	0.0132468	0.0156008	0.0178107	0.0198628	0.0217469	0.0234563	0.0249875	0.02634	0.0275159	0.0285192	0.0293559	0.0300333	0.0305598	0.0309443	0.0311965	0.031326	0.0313428	0.0312564	0.0310764	0.0308119	0.0304715	0.0300637	0.0295963	0.0290766	0.0285116	0.0279075	0.0272704	0.0266058	0.0259185	0.0252133	0.0244943	0.0237654	0.0230301	0.0222914	0.0215522	0.0208151	0.0200824	0.019356	0.0186379	0.0179295	0.0172323	0.0165474	0.0158761	0.0152191
0.32	2.51753e-05	0.00253848	0.00502702	0.00746701	0.00983597	0.0121134	0.0142811	0.0163237	0.0182285	0.0199861	0.0215897	0.0230354	0.0243217	0.0254496	0.0264217	0.0272425	0.0279177	0.028454	0.028859	0.0291407	0.0293075	0.0293679	0.0293304	0.0292034	0.0289951	0.0287135	0.028366	0.02796	0.0275022	0.0269991	0.0264567	0.0258805	0.0252758	0.0246473	0.0239995	0.0233365	0.0226619	0.0219792	0.0212914	0.0206014	0.0199117	0.0192245	0.0185419	0.0178657	0.0171976	0.0165389	0.0158909	0.0152548	0.0146314
0.33	2.30075e-05	0.00232011	0.00459588	0.00682977	0.00900228	0.0110955	0.0130934	0.0149822	0.0167504	0.0183891	0.0198918	0.0212543	0.0224745	0.0235524	0.0244897	0.0252897	0.0259567	0.0264962	0.0269143	0.0272179	0.0274141	0.0275102	0.0275138	0.0274322	0.0272728	0.0270428	0.0267489	0.0263979	0.025996	0.0255491	0.025063	0.0245428	0.0239935	0.0234196	0.0228253	0.0222146	0.0215911	0.020958	0.0203184	0.019675	0.0190303	0.0183865	0.0177458	0.0171098	0.0164803	0.0158587	0.0152462	0.0146441	0.0140532
0.34	2.10632e-05	0.00212423	0.00420892	0.0062573	0.00825239	0.0101785	0.0120214	0.0137689	0.0154104	0.0169378	0.0183447	0.0196268	0.0207818	0.0218089	0.0227091	0.0234846	0.0241387	0.0246759	0.0251011	0.0254201	0.025639	0.025764	0.0258018	0.0257589	0.0256417	0.0254569	0.0252105	0.0249086	0.024557	0.0241611	0.0237264	0.0232575	0.0227592	0.0222358	0.0216914	0.0211296	0.0205539	0.0199674	0.0193732	0.0187739	0.0181719	0.0175695	0.0169686	0.0163711	0.0157787	0.0151926	0.0146144	0.014045	0.0134855
0.35	1.93137e-05	0.00194794	0.00386048	0.00574141	0.00757586	0.00935003	0.0110514	0.0126689	0.0141931	0.0156163	0.0169326	0.0181376	0.0192289	0.0202052	0.0210668	0.0218152	0.0224529	0.0229834	0.0234107	0.0237397	0.0239755	0.0241236	0.0241896	0.0241793	0.0240986	0.0239531	0.0237486	0.0234904	0.023184	0.0228343	0.0224462	0.0220244	0.021573	0.0210963	0.0205981	0.0200818	0.0195508	0.0190082	0.0184567	0.0178991	0.0173375	0.0167743	0.0162114	0.0156506	0.0150935	0.0145416	0.0139962	0.0134583	0.0129291
0.36	1.77346e-05	0.00178879	0.0035458	0.00527515	0.00696382	0.00859962	0.0101714	0.0116693	0.0130848	0.0144108	0.0156416	0.0167731	0.0178026	0.0187286	0.019551	0.0202705	0.0208891	0.0214095	0.0218349	0.0221694	0.0224172	0.0225832	0.0226722	0.0226894	0.0226398	0.0225286	0.0223608	0.0221415	0.0218755	0.0215675	0.0212218	0.0208429	0.0204346	0.020001	0.0195455	0.0190716	0.0185824	0.0180808	0.0175695	0.0170511	0.0165278	0.0160017	0.0154749	0.0149491	0.0144257	0.0139064	0.0133924	0.0128849	0.0123848
0.37	1.63053e-05	0.00164473	0.00326083	0.00485266	0.00640873	0.00791827	0.00937138	0.0107592	0.0120739	0.0133092	0.0144596	0.0155212	0.0164912	0.017368	0.0181509	0.0188405	0.0194381	0.0199456	0.0203659	0.0207021	0.0209579	0.0211375	0.021245	0.0212849	0.0212618	0.0211802	0.0210447	0.0208598	0.02063	0.0203593	0.0200521	0.0197123	0.0193436	0.0189496	0.0185337	0.0180991	0.0176487	0.0171855	0.0167119	0.0162304	0.0157431	0.0152523	0.0147597	0.014267	0.0137759	0.0132877	0.0128038	0.0123252	0.0118531
0.38	1.50084e-05	0.001514	0.00300214	0.0044689	0.00590413	0.00729827	0.0086425	0.00992885	0.0111503	0.012301	0.0133758	0.0143711	0.0152841	0.0161129	0.0168569	0.017516	0.0180911	0.0185838	0.0189963	0.0193312	0.0195916	0.019781	0.0199031	0.0199618	0.019961	0.019905	0.0197976	0.0196431	0.0194454	0.0192085	0.018936	0.0186317	0.0182992	0.0179416	0.0175622	0.017164	0.0167499	0.0163224	0.0158841	0.0154373	0.014984	0.0145264	0.0140661	0.013605	0.0131445	0.012686	0.0122308	0.01178	0.0113346
0.39	1.3829e-05	0.00139509	0.00276677	0.00411954	0.00544444	0.00673294	0.00797718	0.00916998	0.010305	0.0113768	0.0123808	0.0133134	0.0141719	0.0149544	0.01566	0.0162884	0.0168403	0.0173166	0.0177193	0.0180504	0.0183125	0.0185086	0.018642	0.0187159	0.0187339	0.0186997	0.0186168	0.0184891	0.01832	0.0181132	0.0178721	0.0176001	0.0173005	0.0169764	0.0166307	0.0162662	0.0158857	0.0154915	0.0150862	0.0146719	0.0142506	0.0138243	0.0133947	0.0129634	0.0125319	0.0121017	0.0116738	0.0112495	0.0108298
0.4	1.2754e-05	0.00128671	0.00255217	0.00380088	0.00502485	0.00621651	0.0073688	0.00847528	0.00953019	0.0105285	0.0114661	0.0123395	0.0131461	0.013884	0.0145521	0.0151501	0.0156782	0.0161372	0.0165285	0.0168538	0.0171152	0.0173154	0.0174571	0.0175432	0.0175768	0.0175612	0.0174996	0.0173953	0.0172516	0.0170718	0.016859	0.0166163	0.0163467	0.0160532	0.0157385	0.0154051	0.0150558	0.0146927	0.0143182	0.0139343	0.013543	0.0131462	0.0127455	0.0123424	0.0119385	0.0115351	0.0111333	0.0107343	0.010339
0.41	1.17724e-05	0.00118773	0.00235614	0.00350966	0.00464118	0.00574393	0.00681158	0.00783834	0.00881897	0.00974892	0.0106243	0.0114419	0.0121991	0.0128943	0.0135261	0.0140941	0.0145983	0.0150392	0.0154179	0.0157358	0.0159947	0.0161967	0.0163443	0.0164399	0.0164863	0.0164865	0.0164432	0.0163594	0.0162382	0.0160824	0.015895	0.0156789	0.0154367	0.0151712	0.0148849	0.0145803	0.0142598	0.0139256	0.0135798	0.0132244	0.0128612	0.0124921	0.0121186	0.0117423	0.0113644	0.0109864	0.0106094	0.0102345	0.00986258
0.42	1.08745e-05	0.00109718	0.00217676	0.00324307	0.00428977	0.00531079	0.00630046	0.00725353	0.00816527	0.00903151	0.00984865	0.0106137	0.0113242	0.0119785	0.0125753	0.0131139	0.0135943	0.0140167	0.014382	0.0146912	0.0149459	0.015148	0.0152993	0.0154022	0.0154591	0.0154724	0.0154448	0.015379	0.0152776	0.0151433	0.0149787	0.0147865	0.0145692	0.0143292	0.0140691	0.013791	0.0134972	0.0131898	0.0128707	0.0125419	0.0122051	0.011862	0.0115141	0.0111629	0.0108098	0.0104559	0.0101024	0.00975033	0.00940069
0.43	1.00517e-05	0.0010142	0.00201235	0.00299866	0.00396743	0.00491324	0.00583097	0.00671589	0.00756371	0.00837061	0.00913327	0.00984891	0.0105152	0.0111306	0.0116936	0.0122037	0.0126605	0.0130643	0.0134155	0.0137152	0.0139645	0.014165	0.0143183	0.0144266	0.0144917	0.0145161	0.0145019	0.0144517	0.0143677	0.0142524	0.0141083	0.0139377	0.013743	0.0135264	0.0132902	0.0130365	0.0127674	0.0124848	0.0121906	0.0118866	0.0115744	0.0112557	0.0109319	0.0106045	0.0102746	0.0099435	0.00961229	0.00928198	0.00895351
0.44	9.29678e-06	0.00093806	0.00186146	0.00277425	0.00367134	0.00454784	0.00539917	0.00622102	0.00700951	0.00776114	0.00847286	0.00914206	0.00976662	0.0103449	0.0108756	0.011358	0.0117918	0.0121769	0.0125138	0.0128032	0.013046	0.0132437	0.0133976	0.0135095	0.0135811	0.0136146	0.0136118	0.013575	0.0135064	0.013408	0.0132822	0.0131311	0.0129568	0.0127615	0.0125472	0.0123159	0.0120696	0.01181	0.0115389	0.011258	0.0109689	0.010673	0.0103719	0.0100667	0.00975881	0.00944926	0.00913916	0.00882948	0.00852111
0.45	8.60308e-06	0.000868091	0.00172277	0.00256793	0.00339901	0.0042116	0.00500156	0.00576501	0.00649841	0.00719855	0.00786263	0.00848824	0.00907338	0.00961644	0.0101162	0.010572	0.0109832	0.0113499	0.0116723	0.0119509	0.0121866	0.0123804	0.0125336	0.0126477	0.0127243	0.0127651	0.012772	0.0127468	0.0126915	0.0126081	0.0124986	0.012365	0.0122093	0.0120334	0.0118391	0.0116284	0.0114031	0.0111647	0.0109151	0.0106557	0.0103881	0.0101137	0.00983372	0.00954954	0.00926231	0.00897311	0.00868296	0.00839281	0.00810353
0.46	7.96487e-06	0.000803716	0.00159514	0.00237803	0.00314824	0.00390184	0.00463506	0.00534438	0.0060266	0.00667877	0.00729833	0.00788303	0.008431	0.00894071	0.00941102	0.0098411	0.0102305	0.010579	0.0108868	0.0111544	0.0113823	0.0115714	0.011723	0.0118381	0.0119182	0.0119649	0.0119798	0.0119646	0.011921	0.0118509	0.011756	0.0116381	0.0114991	0.0113408	0.0111649	0.0109731	0.010767	0.0105484	0.0103186	0.0100792	0.00983167	0.00957721	0.00931716	0.00905268	0.00878491	0.00851489	0.00824359	0.00797193	0.00770073
0.47	7.37705e-06	0.000744419	0.00147757	0.00220303	0.00291709	0.00361617	0.00429688	0.00495602	0.00559068	0.00619816	0.0067761	0.00732243	0.00783538	0.00831353	0.00875575	0.00916124	0.00952949	0.00986028	0.0101537	0.0104099	0.0106296	0.0108135	0.0109625	0.0110776	0.0111602	0.0112115	0.0112331	0.0112263	0.0111929	0.0111344	0.0110524	0.0109487	0.0108249	0.0106826	0.0105234	0.0103489	0.0101606	0.00996012	0.00974878	0.00952799	0.00929908	0.0090633	0.00882184	0.00857585	0.00832638	0.00807442	0.00782091	0.00756672	0.00731265
0.48	6.83506e-06	0.000689744	0.00136915	0.00204162	0.0027038	0.00335247	0.00398455	0.00459715	0.00518759	0.00575343	0.00629247	0.00680282	0.00728282	0.00773113	0.00814666	0.00852863	0.0088765	0.00919002	0.00946916	0.00971413	0.00992536	0.0101034	0.0102492	0.0103635	0.0104475	0.0105024	0.0105293	0.0105298	0.0105051	0.0104569	0.0103865	0.0102954	0.0101852	0.0100574	0.00991347	0.00975484	0.00958294	0.00939918	0.00920488	0.00900134	0.0087898	0.00857144	0.00834739	0.00811872	0.00788643	0.00765147	0.00741473	0.00717704	0.00693917
0.49	6.33486e-06	0.000639282	0.00126907	0.00189259	0.00250682	0.00310885	0.00369587	0.00426526	0.00481459	0.00534161	0.00584431	0.00632093	0.00676994	0.00719006	0.00758027	0.00793979	0.00826808	0.00856486	0.00883004	0.00906376	0.00926634	0.00943828	0.00958025	0.00969306	0.00977764	0.00983504	0.00986639	0.00987291	0.00985586	0.00981656	0.00975636	0.00967664	0.00957876	0.00946411	0.00933405	0.00918993	0.00903306	0.00886473	0.0086862	0.00849866	0.00830327	0.00810115	0.00789336	0.00768091	0.00746474	0.00724576	0.00702481	0.00680268	0.00658012
0.5	5.87283e-06	0.000592669	0.00117661	0.00175488	0.00232476	0.00288359	0.00342884	0.00395811	0.00446919	0.00496003	0.00542878	0.0058738	0.00629367	0.00668719	0.0070534	0.00739154	0.00770107	0.00798168	0.00823324	0.00845582	0.00864968	0.00881522	0.008953	0.00906372	0.00914818	0.00920732	0.00924213	0.0092537	0.00924316	0.0092117	0.00916055	0.00909094	0.00900414	0.00890141	0.00878399	0.00865313	0.00851006	0.00835595	0.00819198	0.00801926	0.00783889	0.0076519	0.00745929	0.007262	0.00706095	0.00685697	0.00665088	0.00644343	0.00623531
0.51	5.44572e-06	0.000549577	0.00109112	0.00162754	0.00215635	0.00267516	0.00318166	0.00367367	0.00414917	0.00460627	0.00504329	0.00545871	0.0058512	0.00621965	0.00656314	0.00688095	0.00717253	0.00743757	0.0076759	0.00788754	0.00807268	0.00823165	0.00836492	0.00847308	0.00855684	0.00861702	0.00865449	0.00867022	0.00866524	0.00864061	0.00859745	0.00853687	0.00846003	0.00836807	0.00826216	0.00814342	0.008013	0.00787198	0.00772146	0.00756247	0.00739603	0.00722312	0.00704467	0.00686156	0.00667467	0.00648478	0.00629265	0.00609901	0.00590451
0.52	5.0506e-06	0.000509711	0.00101203	0.0015097	0.00200048	0.00248218	0.00295271	0.0034101	0.00385248	0.00427813	0.0046855	0.0050732	0.00543998	0.00578482	0.00610683	0.00640532	0.00667978	0.00692986	0.00715538	0.00735632	0.00753282	0.00768512	0.00781364	0.00791888	0.00800145	0.00806206	0.00810151	0.00812064	0.00812037	0.00810168	0.00806555	0.00801301	0.00794511	0.00786289	0.00776743	0.00765976	0.00754093	0.00741196	0.00727384	0.00712756	0.00697405	0.00681423	0.00664898	0.00647913	0.00630548	0.00612879	0.00594978	0.00576913	0.00558748
0.53	4.68484e-06	0.000472807	0.000938802	0.00140058	0.00185611	0.0023034	0.00274054	0.00316574	0.00357728	0.00397361	0.00435329	0.00471502	0.00505768	0.00538027	0.00568199	0.00596217	0.00622031	0.00645606	0.00666922	0.00685974	0.00702771	0.00717334	0.00729694	0.00739897	0.00747995	0.0075405	0.00758132	0.00760317	0.00760688	0.00759331	0.00756337	0.00751798	0.0074581	0.00738468	0.00729871	0.00720114	0.00709293	0.00697502	0.00684835	0.00671381	0.00657229	0.00642465	0.00627168	0.0061142	0.00595294	0.00578862	0.00562193	0.00545349	0.00528392
0.54	4.34607e-06	0.000438624	0.00087097	0.00129949	0.00172233	0.00213768	0.00254381	0.00293908	0.00332192	0.0036909	0.0040447	0.00438213	0.00470214	0.00500382	0.00528638	0.00554921	0.00579182	0.00601387	0.00621514	0.00639556	0.00655517	0.00669414	0.00681273	0.00691133	0.00699038	0.00705045	0.00709213	0.00711613	0.00712315	0.007114	0.00708948	0.00705044	0.00699774	0.00693227	0.0068549	0.00676653	0.00666804	0.00656031	0.00644418	0.0063205	0.00619009	0.00605375	0.00591223	0.00576628	0.0056166	0.00546386	0.00530871	0.00515175	0.00499355
0.55	4.03212e-06	0.000406945	0.000808103	0.00120578	0.0015983	0.001984	0.00236132	0.00272874	0.00308485	0.00342833	0.00375796	0.00407265	0.00437141	0.00465341	0.00491792	0.00516433	0.00539219	0.00560115	0.00579101	0.00596166	0.00611311	0.00624549	0.00635903	0.00645404	0.00653092	0.00659015	0.00663226	0.00665788	0.00666765	0.00666228	0.0066425	0.00660909	0.00656282	0.0065045	0.00643494	0.00635496	0.00626536	0.00616696	0.00606055	0.0059469	0.00582678	0.00570092	0.00557005	0.00543485	0.00529598	0.00515408	0.00500975	0.00486356	0.00471604
0.56	3.74104e-06	0.000377573	0.000749809	0.00111888	0.00148325	0.00184143	0.00219196	0.00253349	0.0028647	0.00318439	0.00349144	0.00378484	0.00406369	0.0043272	0.00457468	0.00480557	0.00501944	0.00521594	0.00539486	0.00555608	0.00569961	0.00582552	0.005934	0.00602531	0.00609981	0.00615791	0.00620009	0.00622689	0.0062389	0.00623675	0.00622111	0.00619267	0.00615214	0.00610027	0.00603778	0.00596543	0.00588397	0.00579413	0.00569666	0.00559227	0.00548167	0.00536555	0.00524457	0.00511939	0.00499061	0.00485884	0.00472464	0.00458854	0.00445107
0.57	3.47106e-06	0.000350329	0.000695734	0.00103826	0.0013765	0.0017091	0.00203474	0.00235217	0.00266018	0.00295769	0.00324365	0.00351714	0.00377732	0.00402345	0.0042549	0.00447113	0.00467174	0.00485638	0.00502485	0.00517701	0.00531285	0.00543242	0.00553588	0.00562344	0.0056954	0.00575214	0.00579407	0.00582168	0.00583549	0.00583607	0.00582402	0.00579997	0.00576457	0.00571849	0.0056624	0.005597	0.00552297	0.00544099	0.00535174	0.00525589	0.0051541	0.005047	0.00493522	0.00481936	0.00469999	0.00457769	0.00445296	0.00432634	0.00419829
0.58	3.22055e-06	0.00032505	0.000645555	0.000963437	0.00127742	0.00158625	0.00188874	0.00218374	0.00247015	0.00274696	0.00301322	0.00326808	0.00351076	0.00374058	0.00395694	0.00415935	0.00434739	0.00452077	0.00467927	0.00482274	0.00495116	0.00506455	0.00516304	0.00524682	0.00531614	0.00537132	0.00541275	0.00544084	0.00545606	0.00545893	0.00544999	0.00542981	0.00539898	0.00535811	0.00530781	0.00524873	0.00518148	0.0051067	0.00502502	0.00493705	0.0048434	0.00474466	0.00464142	0.00453423	0.00442364	0.00431017	0.00419431	0.00407655	0.00395734
0.59	2.98803e-06	0.000301585	0.000598976	0.000893974	0.00118542	0.00147217	0.00175312	0.00202724	0.00229352	0.00255103	0.0027989	0.00303634	0.00326263	0.00347713	0.0036793	0.00386866	0.00404484	0.00420753	0.00435651	0.00449167	0.00461293	0.00472033	0.00481395	0.00489395	0.00496055	0.00501403	0.00505473	0.00508303	0.00509933	0.00510411	0.00509785	0.00508107	0.00505431	0.00501811	0.00497305	0.00491971	0.00485865	0.00479047	0.00471574	0.00463503	0.0045489	0.00445791	0.00436259	0.00426347	0.00416105	0.00405583	0.00394826	0.00383879	0.00372786
0.6	2.77215e-06	0.0002798	0.000555727	0.000829472	0.00109997	0.00136619	0.00162712	0.00188181	0.00212933	0.00236884	0.00259953	0.00282067	0.00303161	0.00323175	0.00342057	0.00359764	0.0037626	0.00391516	0.00405511	0.00418231	0.0042967	0.00439829	0.00448715	0.0045634	0.00462724	0.00467892	0.00471872	0.00474698	0.00476408	0.00477043	0.00476647	0.00475267	0.00472951	0.00469751	0.00465718	0.00460905	0.00455365	0.0044915	0.00442316	0.00434914	0.00426996	0.00418614	0.00409817	0.00400655	0.00391174	0.0038142	0.00371437	0.00361267	0.00350949
0.61	2.57168e-06	0.000259568	0.000515561	0.000769561	0.0010206	0.00126773	0.00151003	0.00174662	0.00197667	0.00219939	0.00241404	0.00261996	0.00281652	0.00300318	0.00317947	0.00334496	0.00349933	0.0036423	0.00377366	0.00389327	0.00400108	0.00409706	0.00418128	0.00425384	0.00431491	0.00436469	0.00440345	0.00443148	0.00444912	0.00445674	0.00445475	0.00444355	0.0044236	0.00439536	0.0043593	0.0043159	0.00426565	0.00420903	0.00414655	0.00407869	0.00400593	0.00392874	0.00384759	0.00376293	0.0036752	0.00358483	0.00349222	0.00339778	0.00330186
0.62	2.38547e-06	0.000240777	0.00047825	0.000713906	0.000946856	0.00117623	0.0014012	0.00162095	0.00183472	0.00204178	0.00224146	0.00243313	0.00261624	0.00279027	0.00295478	0.00310939	0.00325377	0.00338766	0.00351087	0.00362326	0.00372476	0.00381535	0.00389507	0.00396401	0.0040223	0.00407013	0.00410774	0.00413537	0.00415335	0.00416199	0.00416165	0.00415273	0.00413562	0.00411075	0.00407853	0.00403942	0.00399386	0.00394231	0.00388521	0.00382302	0.00375617	0.00368512	0.00361029	0.00353209	0.00345095	0.00336726	0.00328139	0.00319372	0.0031046
0.63	2.21249e-06	0.000223319	0.000443587	0.000662195	0.00087833	0.0010912	0.00130004	0.00150411	0.0017027	0.00189516	0.00208086	0.00225923	0.00242975	0.00259195	0.0027454	0.00288977	0.00302473	0.00315005	0.00326554	0.00337106	0.00346654	0.00355195	0.00362732	0.00369271	0.00374826	0.00379411	0.00383047	0.00385758	0.0038757	0.00388513	0.0038862	0.00387925	0.00386465	0.00384278	0.00381403	0.00377881	0.00373753	0.0036906	0.00363844	0.00358147	0.00352008	0.0034547	0.00338572	0.00331352	0.0032385	0.00316102	0.00308144	0.0030001	0.00291733
0.64	2.05178e-06	0.000207099	0.00041138	0.000614144	0.000814647	0.00101217	0.001206	0.00139547	0.00157993	0.00175877	0.00193143	0.00209737	0.00225611	0.00240721	0.0025503	0.00268503	0.00281113	0.00292836	0.00303653	0.00313553	0.00322527	0.00330571	0.00337688	0.00343884	0.00349167	0.00353553	0.00357058	0.00359705	0.00361516	0.00362519	0.00362742	0.00362219	0.0036098	0.00359062	0.00356499	0.0035333	0.00349591	0.00345321	0.00340558	0.0033534	0.00329705	0.0032369	0.00317334	0.00310671	0.00303738	0.00296568	0.00289196	0.00281653	0.00273969
0.65	1.90244e-06	0.000192027	0.000381452	0.000569489	0.00075546	0.000938702	0.00111857	0.00129445	0.00146574	0.00163189	0.00179237	0.00194669	0.00209442	0.00223514	0.0023685	0.00249419	0.00261194	0.00272154	0.0028228	0.00291561	0.00299988	0.00307558	0.00314271	0.00320132	0.0032515	0.00329336	0.00332707	0.0033528	0.00337077	0.00338123	0.00338443	0.00338067	0.00337023	0.00335344	0.00333063	0.00330213	0.00326829	0.00322945	0.00318597	0.00313819	0.00308648	0.00303118	0.00297263	0.00291116	0.00284711	0.0027808	0.00271253	0.0026426	0.00257131
0.66	1.76368e-06	0.000178022	0.000353641	0.000527989	0.000700449	0.000870411	0.00103729	0.00120051	0.00135954	0.00151385	0.00166297	0.00180645	0.00194388	0.00207488	0.00219913	0.00231633	0.00242623	0.00252862	0.00262335	0.0027103	0.00278937	0.00286054	0.00292379	0.00297918	0.00302676	0.00306665	0.00309897	0.0031239	0.00314163	0.00315237	0.00315636	0.00315386	0.00314514	0.00313048	0.0031102	0.00308458	0.00305396	0.00301865	0.00297897	0.00293525	0.00288782	0.00283698	0.00278307	0.00272638	0.00266723	0.00260592	0.00254273	0.00247794	0.00241182
0.67	1.63472e-06	0.000165007	0.000327795	0.00048942	0.000649317	0.00080693	0.000961718	0.00111316	0.00126076	0.00140404	0.00154257	0.00167592	0.00180373	0.00192563	0.00204134	0.00215057	0.00225309	0.00234871	0.00243727	0.00251867	0.00259281	0.00265965	0.0027192	0.00277147	0.00281653	0.00285446	0.0028854	0.00290947	0.00292686	0.00293776	0.00294238	0.00294096	0.00293374	0.00292099	0.00290297	0.00287997	0.00285228	0.00282018	0.00278399	0.00274399	0.00270049	0.00265378	0.00260415	0.0025519	0.0024973	0.00244063	0.00238217	0.00232216	0.00226087
0.68	1.51489e-06	0.000152913	0.000303775	0.000453575	0.000601793	0.00074792	0.000891461	0.00103194	0.0011689	0.0013019	0.00143054	0.00155445	0.00167326	0.00178665	0.00189436	0.00199611	0.0020917	0.00218095	0.0022637	0.00233984	0.00240931	0.00247204	0.00252804	0.00257732	0.00261993	0.00265595	0.00268548	0.00270867	0.00272565	0.0027366	0.00274172	0.00274121	0.0027353	0.00272423	0.00270825	0.00268761	0.00266258	0.00263343	0.00260043	0.00256385	0.00252397	0.00248106	0.0024354	0.00238724	0.00233687	0.00228452	0.00223044	0.00217489	0.0021181
0.69	1.40354e-06	0.000141674	0.000281455	0.000420263	0.000557622	0.000693068	0.000826146	0.000956419	0.00108347	0.00120689	0.00132632	0.0014414	0.00155181	0.00165725	0.00175747	0.00185222	0.0019413	0.00202455	0.00210182	0.00217301	0.00223804	0.00229687	0.00234948	0.00239589	0.00243614	0.00247029	0.00249843	0.00252069	0.0025372	0.00254812	0.00255361	0.00255388	0.00254912	0.00253955	0.00252539	0.00250688	0.00248427	0.0024578	0.00242771	0.00239427	0.00235773	0.00231833	0.00227633	0.00223197	0.0021855	0.00213716	0.00208717	0.00203577	0.00198316
0.7	1.30007e-06	0.000131231	0.000260713	0.000389305	0.000516571	0.000642085	0.00076543	0.000886207	0.00100403	0.00111853	0.00122937	0.00133622	0.00143878	0.00153679	0.00163	0.00171818	0.00180116	0.00187877	0.00195089	0.0020174	0.00207824	0.00213336	0.00218275	0.00222641	0.00226437	0.0022967	0.00232348	0.0023448	0.0023608	0.0023716	0.00237737	0.00237828	0.00237451	0.00236627	0.00235375	0.00233717	0.00231675	0.00229272	0.0022653	0.00223474	0.00220126	0.0021651	0.00212648	0.00208563	0.00204279	0.00199816	0.00195197	0.00190443	0.00185573
0.71	1.20394e-06	0.000121528	0.000241441	0.000360539	0.000478423	0.000594702	0.000708995	0.000820935	0.000930169	0.00103636	0.00113919	0.00123836	0.00133361	0.00142467	0.00151132	0.00159336	0.00167061	0.00174293	0.00181019	0.00187229	0.00192917	0.00198078	0.0020271	0.00206813	0.0021039	0.00213447	0.0021599	0.00218028	0.00219572	0.00220635	0.00221231	0.00221375	0.00221085	0.00220377	0.00219271	0.00217787	0.00215944	0.00213764	0.00211267	0.00208475	0.00205409	0.0020209	0.0019854	0.00194781	0.00190832	0.00186714	0.00182448	0.00178052	0.00173545
0.72	1.11462e-06	0.000112513	0.000223535	0.00033381	0.000442975	0.000550669	0.000656545	0.000760264	0.000861504	0.000959954	0.00105532	0.00114734	0.00123575	0.00132032	0.00140084	0.00147713	0.00154902	0.00161637	0.00167907	0.00173702	0.00179016	0.00183844	0.00188185	0.00192037	0.00195404	0.0019829	0.00200701	0.00202645	0.00204131	0.00205172	0.00205779	0.00205966	0.0020575	0.00205146	0.00204171	0.00202844	0.00201182	0.00199204	0.0019693	0.0019438	0.00191573	0.00188529	0.00185268	0.00181808	0.0017817	0.00174372	0.00170433	0.0016637	0.00162202
0.73	1.03165e-06	0.000104138	0.000206901	0.00030898	0.000410041	0.000509755	0.000607804	0.000703878	0.000797678	0.000888923	0.000977343	0.00106269	0.00114472	0.00122323	0.00129803	0.00136894	0.0014358	0.00149849	0.0015569	0.00161095	0.00166056	0.00170569	0.00174633	0.00178248	0.00181413	0.00184135	0.00186417	0.00188267	0.00189694	0.00190708	0.0019132	0.00191543	0.0019139	0.00190877	0.00190019	0.00188833	0.00187334	0.00185541	0.00183472	0.00181144	0.00178575	0.00175783	0.00172788	0.00169606	0.00166255	0.00162754	0.00159118	0.00155365	0.00151511
0.74	9.54591e-07	9.636e-05	0.00019145	0.000285914	0.000379446	0.000471745	0.000562518	0.000651481	0.000738361	0.000822898	0.000904846	0.000983972	0.00106006	0.00113292	0.00120237	0.00126824	0.0013304	0.00138872	0.00144311	0.00149348	0.00153977	0.00158193	0.00161996	0.00165383	0.00168356	0.0017092	0.00173077	0.00174835	0.00176201	0.00177185	0.00177796	0.00178047	0.00177949	0.00177516	0.00176762	0.00175703	0.00174353	0.00172728	0.00170845	0.0016872	0.0016637	0.00163811	0.00161061	0.00158135	0.0015505	0.00151823	0.00148469	0.00145004	0.00141442
0.75	8.83026e-07	8.91365e-05	0.000177101	0.000264493	0.00035103	0.000436439	0.000520449	0.000602801	0.000683244	0.00076154	0.000837461	0.000910795	0.000981345	0.00104893	0.00111338	0.00117455	0.0012323	0.00128654	0.00133715	0.00138406	0.00142722	0.00146659	0.00150213	0.00153385	0.00156176	0.00158587	0.00160624	0.00162291	0.00163596	0.00164547	0.00165154	0.00165425	0.00165374	0.00165011	0.0016435	0.00163405	0.00162189	0.00160718	0.00159005	0.00157066	0.00154917	0.00152572	0.00150048	0.00147358	0.0014452	0.00141547	0.00138454	0.00135256	0.00131966
[truncated: 111 more columns]

## Sheet: 5 hours
	0	0.01	0.02	0.03	0.04	0.05	0.06	0.07	0.08	0.09	0.1	0.11	0.12	0.13	0.14	0.15	0.16	0.17	0.18	0.19	0.2	0.21	0.22	0.23	0.24	0.25	0.26	0.27	0.28	0.29	0.3	0.31	0.32	0.33	0.34	0.35	0.36	0.37	0.38	0.39	0.4	0.41	0.42	0.43	0.44	0.45	0.46	0.47	0.48
-0.75	1.27645e-06	0.00012886	0.000256081	0.000382582	0.00050801	0.000632017	0.000754264	0.000874421	0.000992168	0.0011072	0.00121923	0.00132797	0.00143317	0.00153459	0.001632	0.00172521	0.00181403	0.0018983	0.00197788	0.00205265	0.00212251	0.00218739	0.00224724	0.00230201	0.0023517	0.0023963	0.00243584	0.00247037	0.00249993	0.00252461	0.00254448	0.00255967	0.00257027	0.00257643	0.00257826	0.00257594	0.0025696	0.00255941	0.00254555	0.00252818	0.00250749	0.00248366	0.00245687	0.00242731	0.00239516	0.00236061	0.00232384	0.00228504	0.00224438
-0.74	1.36625e-06	0.000137925	0.00027409	0.000409476	0.000543701	0.000676387	0.000807169	0.000935688	0.0010616	0.00118458	0.0013043	0.00142048	0.00153283	0.00164109	0.00174502	0.00184442	0.00193908	0.00202883	0.00211352	0.00219303	0.00226726	0.00233613	0.00239957	0.00245756	0.00251009	0.00255715	0.00259879	0.00263504	0.00266598	0.00269168	0.00271225	0.00272779	0.00273845	0.00274435	0.00274564	0.0027425	0.00273508	0.00272357	0.00270815	0.00268901	0.00266635	0.00264035	0.00261123	0.00257917	0.00254438	0.00250706	0.00246741	0.00242562	0.00238188
-0.73	1.46214e-06	0.000147603	0.000293319	0.000438191	0.000581804	0.000723753	0.000863639	0.00100108	0.00113569	0.00126713	0.00139506	0.00151914	0.00163909	0.00175463	0.00186549	0.00197145	0.00207229	0.00216785	0.00225795	0.00234247	0.00242129	0.00249435	0.00256157	0.00262293	0.00267841	0.00272804	0.00277184	0.00280986	0.00284219	0.00286891	0.00289014	0.00290601	0.00291664	0.0029222	0.00292286	0.00291878	0.00291015	0.00289717	0.00288004	0.00285896	0.00283414	0.0028058	0.00277414	0.00273939	0.00270175	0.00266145	0.0026187	0.0025737	0.00252667
-0.72	1.56451e-06	0.000157937	0.00031385	0.000468847	0.000622483	0.000774315	0.000923914	0.00107086	0.00121476	0.00135522	0.00149187	0.00162438	0.00175241	0.00187567	0.00199388	0.0021068	0.0022142	0.0023159	0.00241171	0.00250151	0.00258518	0.00266263	0.00273381	0.00279869	0.00285726	0.00290954	0.00295556	0.0029954	0.00302914	0.00305687	0.00307873	0.00309485	0.0031054	0.00311052	0.00311042	0.00310528	0.00309529	0.00308069	0.00306167	0.00303846	0.0030113	0.0029804	0.00294601	0.00290834	0.00286764	0.00282414	0.00277805	0.00272962	0.00267905
-0.71	1.67383e-06	0.000168972	0.000335771	0.000501579	0.000665911	0.000828291	0.000988252	0.00114534	0.00129913	0.00144919	0.00159514	0.00173661	0.00187323	0.0020047	0.00213072	0.00225101	0.00236536	0.00247355	0.00257539	0.00267076	0.00275952	0.0028416	0.00291692	0.00298548	0.00304725	0.00310227	0.00315059	0.00319227	0.00322742	0.00325615	0.00327859	0.00329491	0.00330527	0.00330985	0.00330886	0.00330251	0.00329101	0.0032746	0.00325351	0.00322798	0.00319826	0.00316459	0.00312723	0.00308642	0.00304242	0.00299547	0.00294581	0.00289369	0.00283934
-0.7	1.79056e-06	0.000180755	0.000359178	0.000536528	0.000712278	0.000885912	0.00105693	0.00122483	0.00138916	0.00154946	0.00170531	0.0018563	0.00200206	0.00214224	0.00227654	0.00240466	0.00252635	0.0026414	0.00274962	0.00285085	0.00294497	0.00303189	0.00311155	0.00318394	0.00324904	0.00330689	0.00335756	0.00340111	0.00343767	0.00346736	0.00349034	0.00350677	0.00351684	0.00352076	0.00351875	0.00351102	0.00349784	0.00347943	0.00345606	0.00342799	0.00339549	0.00335881	0.00331824	0.00327404	0.00322648	0.00317582	0.00312232	0.00306625	0.00300786
-0.69	1.91522e-06	0.000193338	0.000384174	0.000573846	0.000761785	0.00094743	0.00113024	0.00130967	0.00148524	0.00165644	0.00182282	0.00198395	0.00213942	0.00228886	0.00243194	0.00256834	0.00269782	0.00282012	0.00293505	0.00304245	0.0031422	0.00323419	0.00331839	0.00339476	0.00346331	0.00352409	0.00357715	0.0036226	0.00366056	0.00369118	0.00371461	0.00373107	0.00374074	0.00374385	0.00374065	0.00373138	0.0037163	0.00369569	0.00366982	0.00363898	0.00360344	0.00356351	0.00351946	0.0034716	0.0034202	0.00336556	0.00330795	0.00324765	0.00318492
-0.68	2.04836e-06	0.000206776	0.000410868	0.000613698	0.000814648	0.00101311	0.0012085	0.00140023	0.00158777	0.00177059	0.00194818	0.00212009	0.00228587	0.00244514	0.00259753	0.00274272	0.00288042	0.00301037	0.00313239	0.00324628	0.00335194	0.00344925	0.00353818	0.00361869	0.00369081	0.00375458	0.00381009	0.00385745	0.00389678	0.00392827	0.00395209	0.00396846	0.00397759	0.00397975	0.00397518	0.00396416	0.00394699	0.00392394	0.00389532	0.00386144	0.00382261	0.00377914	0.00373134	0.00367953	0.00362401	0.00356508	0.00350306	0.00343822	0.00337087
-0.67	2.19057e-06	0.00022113	0.00043938	0.00065626	0.000871101	0.00108325	0.00129205	0.0014969	0.00169721	0.00189239	0.00208192	0.00226529	0.00244204	0.00261174	0.002774	0.00292848	0.00307488	0.00321292	0.00334239	0.00346311	0.00357496	0.00367783	0.00377168	0.0038565	0.0039323	0.00399915	0.00405714	0.0041064	0.00414708	0.00417937	0.00420347	0.00421962	0.00422807	0.00422909	0.00422296	0.00420998	0.00419047	0.00416473	0.0041331	0.00409592	0.0040535	0.0040062	0.00395434	0.00389827	0.0038383	0.00377478	0.00370802	0.00363834	0.00356604
-0.66	2.34249e-06	0.000236464	0.000469837	0.000701723	0.000931397	0.00115814	0.00138127	0.00160011	0.00181401	0.00202237	0.0022246	0.00242017	0.00260856	0.00278934	0.00296206	0.00312638	0.00328196	0.00342853	0.00356585	0.00369375	0.00381209	0.00392077	0.00401974	0.00410901	0.0041886	0.00425859	0.00431909	0.00437024	0.00441222	0.00444523	0.0044695	0.0044853	0.00449289	0.00449257	0.00448465	0.00446947	0.00444736	0.00441866	0.00438373	0.00434293	0.00429662	0.00424516	0.00418892	0.00412825	0.00406351	0.00399505	0.00392322	0.00384835	0.00377077
-0.65	2.50481e-06	0.000252848	0.000502377	0.000750293	0.000995806	0.00123814	0.00147655	0.00171031	0.00193871	0.0021611	0.00237685	0.00258538	0.00278615	0.00297866	0.00316248	0.0033372	0.00350249	0.00365805	0.00380364	0.00393906	0.00406419	0.00417893	0.00428323	0.0043771	0.00446059	0.00453377	0.00459679	0.00464981	0.00469302	0.00472664	0.00475095	0.00476622	0.00477275	0.00477088	0.00476094	0.00474329	0.00471829	0.00468633	0.00464779	0.00460305	0.0045525	0.00449654	0.00443556	0.00436994	0.00430007	0.00422631	0.00414904	0.00406862	0.00398539
-0.64	2.67828e-06	0.000270356	0.00053715	0.000802191	0.00106462	0.00132361	0.00157832	0.00182799	0.00207185	0.00230919	0.00253932	0.00276164	0.00297554	0.00318052	0.00337608	0.00356181	0.00373734	0.00390238	0.00405665	0.00419997	0.0043322	0.00445325	0.00456307	0.00466169	0.00474917	0.0048256	0.00489114	0.00494597	0.00499033	0.00502445	0.00504863	0.00506318	0.00506844	0.00506476	0.00505252	0.00503211	0.00500392	0.00496836	0.00492586	0.00487683	0.00482168	0.00476085	0.00469476	0.00462381	0.00454841	0.00446897	0.00438588	0.00429952	0.00421027
-0.63	2.86371e-06	0.000289071	0.000574317	0.000857659	0.00113817	0.00141492	0.00168705	0.00195369	0.00221402	0.00246728	0.00271273	0.0029497	0.00317756	0.00339574	0.00360374	0.00380111	0.00398746	0.00416247	0.00432587	0.00447747	0.00461711	0.00474472	0.00486026	0.00496377	0.00505531	0.00513502	0.00520306	0.00525966	0.00530505	0.00533952	0.00536339	0.00537701	0.00538074	0.00537499	0.00536014	0.00533664	0.00530492	0.00526541	0.00521857	0.00516486	0.00510473	0.00503862	0.004967	0.00489031	0.00480898	0.00472344	0.00463412	0.00454142	0.00444574
-0.62	3.06196e-06	0.00030908	0.000614054	0.000916956	0.00121678	0.00151252	0.00180323	0.00208798	0.00236588	0.0026361	0.00289785	0.00315039	0.00339307	0.00362526	0.00384643	0.0040561	0.00425385	0.00443936	0.00461234	0.00477259	0.00491997	0.00505439	0.00517584	0.00528436	0.00538005	0.00546305	0.00553356	0.00559182	0.00563812	0.00567276	0.00569612	0.00570855	0.00571048	0.00570234	0.00568456	0.00565762	0.00562198	0.00557813	0.00552656	0.00546775	0.0054022	0.00533039	0.00525281	0.00516993	0.00508223	0.00499016	0.00489417	0.00479469	0.00469215
-0.61	3.274e-06	0.000330481	0.00065655	0.000980366	0.00130083	0.00161686	0.00192741	0.00223148	0.00252812	0.0028164	0.00309549	0.0033646	0.003623	0.00387005	0.00410515	0.00432781	0.0045376	0.00473414	0.00491717	0.00508647	0.0052419	0.00538338	0.00551092	0.00562458	0.00572446	0.00581075	0.00588367	0.00594349	0.00599053	0.00602515	0.00604773	0.00605871	0.00605852	0.00604765	0.00602657	0.00599579	0.00595583	0.00590721	0.00585046	0.0057861	0.00571467	0.0056367	0.00555269	0.00546316	0.00536862	0.00526954	0.00516642	0.00505971	0.00494986
-0.6	3.50085e-06	0.000353375	0.000702012	0.00104819	0.00139072	0.00172843	0.00206018	0.00238488	0.00270149	0.00300902	0.00330657	0.00359328	0.00386838	0.00413116	0.00438102	0.0046174	0.00483985	0.005048	0.00524155	0.0054203	0.0055841	0.0057329	0.0058667	0.00598558	0.0060897	0.00617925	0.00625448	0.00631572	0.00636332	0.00639767	0.00641922	0.00642841	0.00642576	0.00641177	0.00638698	0.00635193	0.0063072	0.00625335	0.00619094	0.00612055	0.00604275	0.0059581	0.00586717	0.00577049	0.0056686	0.00556202	0.00545128	0.00533684	0.0052192
-0.59	3.74364e-06	0.000377878	0.000750663	0.00112077	0.0014869	0.00184778	0.00220217	0.00254889	0.00288681	0.00321486	0.00353205	0.00383748	0.00413029	0.00440976	0.0046752	0.00492606	0.00516185	0.00538219	0.00558676	0.00577536	0.00594785	0.00610419	0.00624441	0.00636862	0.00647698	0.00656973	0.00664717	0.00670965	0.00675758	0.00679139	0.00681157	0.00681863	0.00681311	0.00679559	0.00676664	0.00672686	0.00667686	0.00661727	0.00654868	0.00647174	0.00638703	0.00629518	0.00619677	0.0060924	0.00598263	0.00586803	0.00574913	0.00562646	0.00550052
-0.58	4.00359e-06	0.000404112	0.000802749	0.00119847	0.00158985	0.00197551	0.00235409	0.00272432	0.00308497	0.00343488	0.00377299	0.0040983	0.00440992	0.00470706	0.00498899	0.00525513	0.00550495	0.00573807	0.00595416	0.00615301	0.00633451	0.00649863	0.00664541	0.00677499	0.00688758	0.00698345	0.00706295	0.00712646	0.00717445	0.0072074	0.00722585	0.00723037	0.00722155	0.00720002	0.00716642	0.00712138	0.00706559	0.0069997	0.00692439	0.00684031	0.00674812	0.00664849	0.00654204	0.0064294	0.00631119	0.00618799	0.00606039	0.00592894	0.00579416
-0.57	4.28204e-06	0.000432213	0.000858537	0.00128168	0.00170009	0.00211224	0.0025167	0.00291204	0.00329694	0.00367015	0.00403052	0.00437697	0.00470855	0.0050244	0.00532376	0.005606	0.00587058	0.00611709	0.00634521	0.00655473	0.00674554	0.00691764	0.0070711	0.00720609	0.00732286	0.00742173	0.00750309	0.00756739	0.00761512	0.00764685	0.00766316	0.00766469	0.00765208	0.00762603	0.00758722	0.00753636	0.00747419	0.00740141	0.00731875	0.00722692	0.00712664	0.0070186	0.00690349	0.00678198	0.00665472	0.00652234	0.00638544	0.00624463	0.00610045
-0.56	4.58045e-06	0.000462327	0.000918318	0.00137083	0.00181818	0.0022587	0.00269081	0.00311298	0.00352377	0.00392182	0.00430589	0.00467481	0.00502756	0.00536322	0.005681	0.0059802	0.00626029	0.00652082	0.00676148	0.00698206	0.00718249	0.00736276	0.007523	0.0076634	0.00778427	0.00788598	0.00796896	0.00803373	0.00808085	0.00811094	0.00812465	0.00812267	0.00810573	0.00807457	0.00802996	0.00797267	0.00790347	0.00782315	0.00773249	0.00763225	0.00752321	0.00740611	0.00728168	0.00715064	0.00701368	0.00687147	0.00672467	0.00657388	0.00641972
-0.55	4.90042e-06	0.000494616	0.000982413	0.00146641	0.00194475	0.00241564	0.00287734	0.00332818	0.00376661	0.00419115	0.00460044	0.00499325	0.00536846	0.0057251	0.00606231	0.00637938	0.00667574	0.00695094	0.00720465	0.0074367	0.00764701	0.00783563	0.0080027	0.00814849	0.00827333	0.00837766	0.00846198	0.00852687	0.00857295	0.00860092	0.00861149	0.00860545	0.00858357	0.00854668	0.0084956	0.00843118	0.00835427	0.0082657	0.00816633	0.00805697	0.00793846	0.00781158	0.00767713	0.00753586	0.00738852	0.00723582	0.00707844	0.00691705	0.00675226
-0.54	5.24372e-06	0.000529258	0.00105117	0.00156892	0.00208049	0.00258391	0.00307727	0.00355878	0.00402672	0.0044795	0.00491565	0.00533385	0.00573288	0.00611172	0.00646945	0.00680532	0.00711874	0.00740925	0.00767654	0.00792043	0.00814089	0.00833798	0.00851192	0.00866301	0.00879164	0.00889833	0.00898364	0.00904822	0.00909278	0.00911809	0.00912494	0.00911419	0.0090867	0.00904337	0.00898511	0.00891282	0.00882744	0.00872986	0.008621	0.00850176	0.008373	0.00823559	0.00809037	0.00793814	0.00777969	0.00761578	0.00744713	0.00727445	0.00709839
-0.53	5.61227e-06	0.000566448	0.00112498	0.00167895	0.00222615	0.00276442	0.0032917	0.00380599	0.00430546	0.00478837	0.00525313	0.0056983	0.0061226	0.00652492	0.00690429	0.00725994	0.00759123	0.00789771	0.00817908	0.00843518	0.00866601	0.00887169	0.00905247	0.00920872	0.00934091	0.00944963	0.00953551	0.0095993	0.00964178	0.00966381	0.00966627	0.00965011	0.00961626	0.00956572	0.00949947	0.00941851	0.00932383	0.00921642	0.00909725	0.00896728	0.00882746	0.00867871	0.00852191	0.00835793	0.00818761	0.00801174	0.0078311	0.00764641	0.00745838
-0.52	6.00822e-06	0.0006064	0.00120427	0.00179713	0.00238256	0.00295821	0.0035218	0.00407119	0.00460435	0.0051194	0.00561463	0.00608847	0.00653956	0.00696671	0.0073689	0.00774531	0.00809531	0.00841842	0.00871436	0.00898301	0.00922441	0.00943872	0.00962626	0.00978749	0.00992294	0.0100333	0.0101193	0.0101817	0.0102214	0.0102395	0.0102368	0.0102144	0.0101734	0.0101148	0.0100397	0.00994919	0.00984433	0.00972618	0.0095958	0.00945423	0.00930247	0.0091415	0.00897228	0.00879571	0.0086127	0.00842408	0.00823066	0.00803322	0.00783249
-0.51	6.4339e-06	0.000649352	0.00128949	0.00192414	0.00255064	0.00316638	0.00376891	0.00435587	0.00492504	0.00547439	0.00600207	0.00650638	0.00698587	0.00743926	0.00786549	0.0082637	0.00863323	0.00897363	0.00928463	0.00956614	0.00981824	0.0100412	0.0102354	0.0104013	0.0105396	0.0106511	0.0107366	0.010797	0.0108333	0.0108466	0.0108379	0.0108085	0.0107594	0.0106918	0.0106069	0.0105058	0.0103898	0.0102599	0.0101174	0.00996326	0.00979862	0.00962452	0.00944196	0.00925193	0.00905535	0.00885314	0.00864614	0.00843516	0.00822098
-0.5	6.89194e-06	0.000695566	0.00138119	0.00206077	0.00273138	0.00339019	0.00403447	0.00466166	0.00526935	0.00585532	0.00641756	0.00695426	0.00746384	0.00794496	0.0083965	0.00881755	0.00920747	0.00956579	0.00989229	0.0101869	0.0104498	0.0106814	0.0108819	0.0110522	0.011193	0.011305	0.0113893	0.011447	0.011479	0.0114866	0.0114711	0.0114336	0.0113754	0.0112977	0.011202	0.0110893	0.0109611	0.0108185	0.0106628	0.010495	0.0103165	0.0101283	0.00993143	0.00972699	0.00951596	0.00929926	0.00907782	0.00885248	0.00862406
-0.49	7.38523e-06	0.000745335	0.00147992	0.00220786	0.00292592	0.00363098	0.00432008	0.00499038	0.00563928	0.00626435	0.00686342	0.00743453	0.007976	0.0084864	0.00896455	0.00940953	0.00982067	0.0101975	0.01054	0.0108479	0.0111217	0.0113616	0.0115683	0.0117425	0.0118851	0.011997	0.0120794	0.0121334	0.0121602	0.0121612	0.0121377	0.012091	0.0120226	0.0119338	0.0118261	0.0117007	0.0115592	0.0114027	0.0112326	0.0110502	0.0108567	0.0106533	0.0104412	0.0102213	0.00999485	0.00976276	0.00952598	0.00928542	0.00904191
-0.48	7.91699e-06	0.000798983	0.00158634	0.00236636	0.00313548	0.00389029	0.00462751	0.00534406	0.00603706	0.00670389	0.00734219	0.00794987	0.00852511	0.0090664	0.00957252	0.0100425	0.0104757	0.0108717	0.0112304	0.0115519	0.0118364	0.0120845	0.012297	0.0124745	0.0126182	0.0127292	0.0128088	0.0128581	0.0128787	0.0128719	0.0128392	0.0127822	0.0127024	0.0126012	0.0124803	0.012341	0.0121848	0.0120133	0.0118277	0.0116294	0.0114198	0.0112001	0.0109716	0.0107353	0.0104924	0.0102439	0.00999084	0.00973415	0.00947471
-0.47	8.4908e-06	0.000856872	0.00170115	0.00253733	0.00336147	0.00416981	0.00495875	0.0057249	0.00646513	0.00717658	0.00785669	0.00850321	0.00911421	0.00968808	0.0102235	0.0107196	0.0111757	0.0115914	0.0119667	0.0123017	0.0125969	0.0128528	0.0130704	0.0132507	0.0133947	0.0135039	0.0135795	0.0136231	0.0136362	0.0136204	0.0135773	0.0135086	0.013416	0.0133011	0.0131656	0.013011	0.0128389	0.012651	0.0124486	0.0122332	0.0120063	0.0117692	0.011523	0.0112692	0.0110088	0.0107429	0.0104726	0.0101989	0.00992257
-0.46	9.1107e-06	0.000919407	0.00182516	0.00272195	0.00360542	0.00447142	0.00531599	0.0061354	0.00692623	0.00768537	0.00841003	0.00909781	0.00974664	0.0103548	0.0109211	0.0114444	0.0119241	0.01236	0.0127521	0.0131006	0.0134061	0.0136695	0.0138916	0.0140737	0.0142171	0.0143232	0.0143938	0.0144303	0.0144346	0.0144083	0.0143534	0.0142716	0.0141648	0.0140347	0.0138831	0.0137117	0.0135223	0.0133166	0.013096	0.0128622	0.0126167	0.0123608	0.012096	0.0118234	0.0115444	0.01126	0.0109714	0.0106796	0.0103856
-0.45	9.78118e-06	0.000987041	0.00195927	0.00292154	0.00386906	0.00479723	0.00570167	0.00657831	0.00742338	0.0082335	0.00900565	0.00973724	0.0104261	0.0110704	0.0116688	0.0122204	0.0127246	0.0131811	0.01359	0.0139519	0.0142674	0.0145375	0.0147633	0.0149462	0.0150878	0.0151898	0.0152538	0.0152819	0.0152758	0.0152376	0.0151692	0.0150727	0.01495	0.014803	0.0146338	0.0144441	0.0142358	0.0140108	0.0137706	0.013517	0.0132514	0.0129755	0.0126906	0.0123981	0.0120993	0.0117954	0.0114874	0.0111766	0.0108638
-0.44	1.05073e-05	0.00106029	0.00210447	0.00313759	0.00415434	0.0051496	0.00611856	0.00705672	0.00795996	0.00882459	0.00964735	0.0104255	0.0111566	0.0118389	0.0124709	0.0130518	0.013581	0.0140585	0.0144844	0.0148593	0.0151842	0.0154602	0.0156887	0.0158713	0.0160097	0.016106	0.016162	0.0161799	0.0161618	0.0161098	0.0160262	0.0159132	0.0157728	0.0156073	0.0154187	0.015209	0.0149802	0.0147343	0.0144729	0.0141979	0.0139109	0.0136135	0.0133073	0.0129936	0.0126738	0.0123491	0.0120207	0.0116897	0.0113572
-0.43	1.12949e-05	0.00113972	0.00226191	0.00337179	0.00446343	0.00553119	0.00656973	0.00757408	0.00853975	0.00946269	0.0103394	0.0111668	0.0119426	0.0126648	0.0133319	0.0139431	0.014498	0.0149965	0.0154391	0.0158266	0.0161602	0.0164411	0.016671	0.0168519	0.0169857	0.0170745	0.0171207	0.0171266	0.0170945	0.0170269	0.0169261	0.0167946	0.0166347	0.0164487	0.0162389	0.0160073	0.0157563	0.0154876	0.0152034	0.0149054	0.0145955	0.0142752	0.0139462	0.0136099	0.0132678	0.0129212	0.0125712	0.012219	0.0118657
-0.42	1.21503e-05	0.00122599	0.00243288	0.00362601	0.00479882	0.005945	0.00705865	0.00813429	0.00916697	0.0101523	0.0110865	0.0119663	0.0127891	0.013553	0.0142566	0.0148991	0.01548	0.0159997	0.0164588	0.0168582	0.0171993	0.0174839	0.0177138	0.0178913	0.0180185	0.0180981	0.0181324	0.0181242	0.018076	0.0179906	0.0178705	0.0177184	0.0175369	0.0173283	0.0170952	0.0168399	0.0165646	0.0162715	0.0159626	0.01564	0.0153055	0.0149607	0.0146075	0.0142473	0.0138815	0.0135116	0.0131389	0.0127644	0.0123892
-0.41	1.3081e-05	0.00131985	0.00261883	0.00390243	0.00516329	0.00639442	0.00758923	0.0087417	0.00984638	0.0108985	0.0118939	0.0128292	0.0137016	0.0145092	0.0152506	0.0159251	0.0165324	0.0170731	0.017548	0.0179583	0.0183059	0.0185926	0.0188207	0.0189928	0.0191115	0.0191795	0.0191997	0.019175	0.0191084	0.0190028	0.018861	0.018686	0.0184804	0.0182471	0.0179885	0.0177073	0.0174058	0.0170863	0.0167509	0.0164019	0.016041	0.0156702	0.0152912	0.0149056	0.0145148	0.0141204	0.0137236	0.0133256	0.0129276
-0.4	1.40954e-05	0.00142214	0.00282144	0.00420349	0.00556004	0.00688329	0.00816593	0.00940127	0.0105833	0.0117069	0.0127675	0.0137616	0.0146862	0.0155394	0.0163198	0.0170269	0.0176608	0.018222	0.0187119	0.019132	0.0194843	0.0197713	0.0199956	0.02016	0.0202676	0.0203216	0.0203251	0.0202814	0.0201937	0.0200652	0.0198992	0.0196986	0.0194666	0.0192061	0.0189197	0.0186103	0.0182804	0.0179324	0.0175686	0.0171912	0.0168023	0.0164037	0.0159973	0.0155848	0.0151676	0.0147474	0.0143253	0.0139027	0.0134806
-0.39	1.52031e-05	0.00153383	0.00304262	0.00453199	0.0059927	0.00741601	0.00879377	0.0101186	0.0113839	0.0125839	0.013714	0.0147702	0.0157496	0.0166502	0.0174708	0.018211	0.0188712	0.0194524	0.019956	0.0203842	0.0207394	0.0210244	0.0212424	0.0213966	0.0214904	0.0215274	0.0215113	0.0214456	0.0213338	0.0211796	0.0209865	0.0207577	0.0204965	0.0202062	0.0198895	0.0195496	0.0191889	0.0188102	0.0184159	0.0180082	0.0175893	0.0171612	0.0167258	0.0162848	0.0158397	0.0153922	0.0149436	0.0144951	0.0140479
-0.38	1.64152e-05	0.00165604	0.00328456	0.00489115	0.00646544	0.00799759	0.00947853	0.0109	0.0122549	0.0135368	0.0147407	0.0158626	0.0168994	0.0178491	0.0187108	0.0194843	0.0201704	0.0207703	0.0212862	0.0217205	0.0220762	0.0223566	0.0225654	0.0227062	0.0227831	0.0228	0.0227609	0.0226699	0.0225309	0.0223478	0.0221244	0.0218644	0.0215711	0.0212481	0.0208985	0.0205254	0.0201316	0.01972	0.0192929	0.0188528	0.018402	0.0179426	0.0174764	0.0170052	0.0165308	0.0160547	0.0155781	0.0151025	0.0146291
-0.37	1.77447e-05	0.00179007	0.0035498	0.00528471	0.00698306	0.0086338	0.0102268	0.0117529	0.0132041	0.0145737	0.0158561	0.0170472	0.0181439	0.0191444	0.0200478	0.0208545	0.0215655	0.0221828	0.0227088	0.0231468	0.0235001	0.0237728	0.0239689	0.0240929	0.0241492	0.0241423	0.0240766	0.0239567	0.0237869	0.0235714	0.0233144	0.0230197	0.0226913	0.0223326	0.0219472	0.0215382	0.0211088	0.0206616	0.0201995	0.0197249	0.0192402	0.0187475	0.0182488	0.0177459	0.0172405	0.0167343	0.0162285	0.0157246	0.0152237
-0.36	1.92065e-05	0.00193741	0.00384128	0.00571694	0.0075511	0.00933129	0.0110461	0.0126854	0.0142404	0.0157038	0.0170696	0.0183335	0.0194926	0.0205451	0.0214906	0.0223299	0.0230646	0.0236971	0.0242307	0.0246692	0.0250167	0.0252779	0.0254576	0.0255607	0.0255923	0.0255574	0.0254611	0.0253082	0.0251036	0.0248519	0.0245575	0.0242248	0.0238578	0.0234603	0.023036	0.0225882	0.0221203	0.0216352	0.0211357	0.0206243	0.0201035	0.0195756	0.0190425	0.0185062	0.0179683	0.0174305	0.0168942	0.0163607	0.0158312
-0.35	2.08179e-05	0.00209981	0.00416244	0.00619289	0.00817602	0.0100977	0.0119453	0.0137072	0.015374	0.0169377	0.0183919	0.0197323	0.0209559	0.0220615	0.023049	0.0239197	0.024676	0.0253212	0.0258591	0.0262943	0.026632	0.0268773	0.027036	0.0271135	0.0271158	0.0270483	0.0269167	0.0267265	0.0264827	0.0261907	0.025855	0.0254804	0.0250711	0.0246314	0.0241649	0.0236754	0.0231662	0.0226404	0.022101	0.0215505	0.0209916	0.0204264	0.0198571	0.0192856	0.0187136	0.0181428	0.0175745	0.0170102	0.0164509
-0.34	2.25995e-05	0.00227934	0.00451732	0.0067184	0.00886534	0.0109421	0.0129344	0.0148294	0.0166166	0.0182873	0.0198351	0.0212554	0.0225456	0.0237047	0.0247335	0.0256339	0.0264092	0.0270635	0.0276016	0.0280291	0.028352	0.0285764	0.0287088	0.0287556	0.0287232	0.028618	0.0284461	0.0282135	0.027926	0.027589	0.0272077	0.0267871	0.0263318	0.0258461	0.0253341	0.0247996	0.0242462	0.0236769	0.023095	0.022503	0.0219037	0.0212992	0.0206918	0.0200834	0.0194757	0.0188703	0.0182688	0.0176723	0.0170821
-0.33	2.45755e-05	0.00247843	0.00491066	0.00730041	0.00962791	0.0118749	0.0140252	0.0160646	0.0179815	0.0197666	0.0214131	0.0229166	0.0242748	0.0254874	0.026556	0.0274835	0.0282741	0.0289331	0.0294665	0.0298809	0.0301832	0.0303808	0.0304809	0.0304909	0.030418	0.0302692	0.0300514	0.0297711	0.0294346	0.0290478	0.0286163	0.0281453	0.0276398	0.0271044	0.0265433	0.0259605	0.0253597	0.0247441	0.024117	0.0234811	0.0228391	0.0221932	0.0215458	0.0208987	0.0202536	0.0196123	0.0189761	0.0183463	0.017724
-0.32	2.67748e-05	0.00269997	0.00534811	0.00794709	0.0104742	0.0129085	0.0152316	0.0174278	0.0194843	0.0213912	0.0231415	0.024731	0.0261581	0.0274234	0.0285294	0.0294803	0.0302816	0.0309398	0.0314624	0.0318571	0.0321322	0.032296	0.032357	0.0323234	0.0322033	0.0320046	0.0317347	0.0314009	0.0310098	0.0305679	0.0300812	0.0295552	0.0289952	0.028406	0.027792	0.0271574	0.026506	0.0258411	0.0251661	0.0244838	0.0237967	0.0231074	0.022418	0.0217304	0.0210464	0.0203676	0.0196954	0.019031	0.0183756
-0.31	2.9232e-05	0.00294743	0.00583644	0.00866822	0.0114165	0.0140573	0.0165698	0.0189364	0.021143	0.0231793	0.0250382	0.0267161	0.0282121	0.0295281	0.0306679	0.0316372	0.0324432	0.0330939	0.0335983	0.0339656	0.0342056	0.0343278	0.0343419	0.034257	0.0340824	0.0338266	0.0334979	0.033104	0.0326523	0.0321497	0.0316024	0.0310165	0.0303974	0.0297502	0.0290794	0.0283894	0.0276841	0.026967	0.0262412	0.0255099	0.0247756	0.0240407	0.0233073	0.0225775	0.021853	0.0211352	0.0204257	0.0197255	0.0190359
-0.3	3.19887e-05	0.003225	0.00638377	0.00947554	0.0124697	0.0153388	0.018059	0.0206106	0.0229785	0.0251518	0.0271238	0.0288914	0.0304552	0.0318185	0.032987	0.0339683	0.0347713	0.0354062	0.0358835	0.0362145	0.0364102	0.0364817	0.0364399	0.0362953	0.0360579	0.0357372	0.0353422	0.0348814	0.0343626	0.0337931	0.0331798	0.0325287	0.0318457	0.0311361	0.0304045	0.0296554	0.0288928	0.0281202	0.027341	0.0265581	0.0257741	0.0249915	0.0242124	0.0234386	0.0226719	0.0219138	0.0211657	0.0204286	0.0197036
-0.29	3.5096e-05	0.00353777	0.00700001	0.0103833	0.0136517	0.0167736	0.0197219	0.0224746	0.0250154	0.0273331	0.0294216	0.0312792	0.032908	0.0343136	0.0355037	0.0364884	0.0372791	0.0378879	0.0383278	0.0386116	0.0387525	0.038763	0.0386554	0.0384414	0.0381321	0.0377379	0.0372687	0.0367335	0.0361406	0.0354979	0.0348125	0.0340909	0.033339	0.0325624	0.0317658	0.0309538	0.0301305	0.0292994	0.0284638	0.0276268	0.0267909	0.0259584	0.0251316	0.0243121	0.0235018	0.022702	0.021914	0.0211389	0.0203777
-0.28	3.86164e-05	0.00389201	0.00769727	0.0114087	0.0149842	0.0183869	0.0215859	0.0245568	0.0272822	0.0297512	0.0319585	0.0339044	0.0355935	0.0370339	0.0382364	0.0392138	0.0399803	0.0405508	0.0409407	0.0411651	0.0412389	0.0411767	0.040992	0.040698	0.0403069	0.03983	0.0392778	0.0386601	0.0379858	0.0372631	0.0364995	0.0357016	0.0348757	0.0340274	0.0331616	0.0322829	0.0313953	0.0305025	0.0296078	0.0287141	0.0278239	0.0269396	0.0260632	0.0251965	0.024341	0.0234982	0.0226692	0.021855	0.0210566
-0.27	4.26277e-05	0.00429549	0.00849057	0.0125733	0.0164938	0.020209	0.0236836	0.026891	0.0298128	0.0324386	0.0347652	0.0367955	0.0385373	0.0400022	0.0412047	0.0421612	0.0428892	0.0434068	0.043732	0.0438825	0.0438755	0.0437272	0.043453	0.0430673	0.0425834	0.0420136	0.0413692	0.0406605	0.039897	0.0390872	0.0382388	0.0373589	0.0364537	0.0355289	0.0345896	0.0336402	0.032685	0.0317274	0.0307708	0.0298179	0.0288712	0.0279331	0.0270053	0.0260897	0.0251877	0.0243007	0.0234296	0.0225754	0.0217389
-0.26	4.72279e-05	0.00475799	0.00939871	0.0139035	0.0182131	0.0222769	0.0260549	0.0295177	0.0326467	0.0354332	0.0378768	0.0399842	0.0417676	0.0432431	0.0444298	0.0453485	0.0460205	0.0464676	0.0467109	0.0467711	0.0466674	0.0464183	0.0460407	0.0455505	0.044962	0.0442884	0.0435419	0.0427333	0.0418724	0.0409681	0.0400283	0.0390603	0.0380704	0.0370643	0.0360471	0.0350234	0.033997	0.0329716	0.0319502	0.0309357	0.0299305	0.0289366	0.0279558	0.0269899	0.0260401	0.0251076	0.0241934	0.0232983	0.0224231
-0.25	5.25415e-05	0.00529193	0.0104455	0.015433	0.0201831	0.0246366	0.0287478	0.0324853	0.0358311	0.0387791	0.0413335	0.0435063	0.0453155	0.0467831	0.0479339	0.0487938	0.0493887	0.0497447	0.0498863	0.0498371	0.0496191	0.0492527	0.0487565	0.0481478	0.0474419	0.0466531	0.045794	0.044876	0.0439092	0.0429028	0.0418649	0.0408027	0.0397227	0.0386305	0.0375312	0.0364291	0.0353283	0.034232	0.0331434	0.032065	0.0309991	0.0299476	0.0289124	0.0278947	0.0268959	0.0259169	0.0249587	0.024022	0.0231073
-0.24	5.87299e-05	0.00591337	0.0116615	0.0172043	0.0224554	0.0273451	0.0318217	0.0358524	0.0394213	0.0425272	0.0451807	0.0474013	0.0492147	0.0506505	0.05174	0.0525153	0.0530081	0.0532487	0.0532657	0.0530858	0.0527337	0.0522317	0.0516004	0.0508581	0.0500214	0.0491052	0.0481225	0.0470853	0.0460039	0.0448877	0.0437448	0.0425824	0.0414068	0.0402238	0.0390381	0.0378541	0.0366755	0.0355056	0.0343472	0.0332027	0.0320742	0.0309636	0.0298724	0.0288017	0.0277529	0.0267266	0.0257236	0.0247446	0.0237898
-0.23	6.60049e-05	0.00664335	0.0130865	0.0192725	0.0250957	0.0304738	0.0353494	0.0396895	0.043483	0.0467364	0.0494699	0.0517131	0.0535016	0.0548744	0.0558711	0.056531	0.0568919	0.0569891	0.0568553	0.0565208	0.0560126	0.0553553	0.054571	0.0536792	0.0526973	0.0516408	0.0505234	0.049357	0.0481522	0.0469183	0.0456634	0.0443947	0.0431184	0.0418399	0.0405638	0.0392943	0.0380349	0.0367887	0.0355581	0.0343456	0.0331528	0.0319816	0.0308331	0.0297084	0.0286086	0.0275342	0.0264858	0.0254639	0.0244687
-0.22	7.46505e-05	0.00750999	0.0147736	0.0217098	0.0281887	0.0341133	0.0394211	0.0440821	0.0480937	0.0514746	0.0542586	0.056489	0.0582143	0.0594847	0.0603499	0.0608573	0.0610514	0.0609731	0.0606592	0.0601434	0.0594552	0.0586213	0.0576649	0.0566067	0.0554647	0.0542549	0.0529911	0.0516853	0.0503483	0.048989	0.0476155	0.0462346	0.0448524	0.0434739	0.0421036	0.0407453	0.0394023	0.0380772	0.0367725	0.0354901	0.0342316	0.0329984	0.0317916	0.030612	0.0294605	0.0283374	0.0272431	0.026178	0.0251421
-0.21	8.50557e-05	0.00855171	0.0167942	0.0246125	0.0318454	0.0383794	0.0441494	0.0491335	0.0533442	0.0568187	0.0596099	0.0617793	0.0633915	0.0645104	0.0651972	0.0655084	0.0654956	0.0652052	0.0646787	0.0639524	0.0630585	0.062025	0.0608766	0.0596345	0.0583171	0.0569406	0.0555188	0.0540637	0.0525856	0.0510933	0.0495946	0.048096	0.046603	0.0451204	0.0436524	0.0422023	0.040773	0.039367	0.0379862	0.0366324	0.0353069	0.0340107	0.0327447	0.0315096	0.0303058	0.0291335	0.0279931	0.0268845	0.0258077
-0.2	9.77671e-05	0.0098223	0.0192474	0.0281114	0.0362128	0.0434211	0.0496745	0.0549684	0.0593404	0.0628551	0.0655919	0.0676359	0.0690713	0.0699784	0.0704307	0.0704947	0.0702293	0.0696864	0.0689112	0.0679431	0.0668161	0.0655593	0.0641981	0.0627542	0.061246	0.0596895	0.0580982	0.0564838	0.0548562	0.0532238	0.0515937	0.049972	0.0483638	0.0467734	0.0452044	0.0436598	0.0421421	0.0406532	0.0391949	0.0377685	0.0363749	0.035015	0.0336892	0.032398	0.0311416	0.02992	0.0287333	0.0275812	0.0264636
-0.19	0.000113578	0.0113993	0.0222738	0.0323878	0.0414884	0.0494316	0.0561711	0.0617357	0.0662031	0.069678	0.0722752	0.0741094	0.0752886	0.0759107	0.0760629	0.0758215	0.0752524	0.0744125	0.0733503	0.0721071	0.0707183	0.0692137	0.0676188	0.065955	0.0642406	0.0624911	0.0607193	0.0589362	0.0571512	0.0553718	0.0536047	0.0518552	0.0501278	0.0484262	0.0467535	0.0451122	0.0435041	0.041931	0.040394	0.038894	0.0374316	0.0360074	0.0346215	0.0332741	0.031965	0.0306941	0.0294611	0.0282657	0.0271074
-0.18	0.000133681	0.0133986	0.0260794	0.0376989	0.0479418	0.0566627	0.0638561	0.0696106	0.0740669	0.077386	0.0797289	0.0812458	0.0820711	0.0823219	0.0820987	0.0814868	0.0805582	0.0793736	0.0779837	0.076431	0.0747513	0.0729742	0.0711246	0.0692235	0.0672882	0.0653331	0.0633703	0.0614098	0.05946	0.0575277	0.0556185	0.053737	0.051887	0.0500716	0.0482929	0.0465531	0.0448534	0.0431949	0.0415784	0.0400043	0.0384729	0.0369842	0.0355381	0.0341345	0.0327728	0.0314528	0.0301739	0.0289354	0.0277368
-0.17	0.000159956	0.0160011	0.0309766	0.0444188	0.0559443	0.0654414	0.0729934	0.0787929	0.0830748	0.0860761	0.0880145	0.0890804	0.0894357	0.0892157	0.0885328	0.0874794	0.0861318	0.0845526	0.0827934	0.0808964	0.0788967	0.0768229	0.0746987	0.0725435	0.0703733	0.0682012	0.0660379	0.0638922	0.0617713	0.0596807	0.0576252	0.0556084	0.0536332	0.0517017	0.0498155	0.047976	0.0461837	0.0444394	0.042743	0.0410947	0.0394942	0.0379412	0.0364353	0.0349757	0.033562	0.0321933	0.0308689	0.029588	0.0283497
-0.16	0.000195545	0.0195044	0.0374598	0.0531051	0.0660115	0.0761871	0.0838951	0.0894986	0.0933668	0.0958323	0.0971765	0.0976307	0.097382	0.0965804	0.0953465	0.0937767	0.0919485	0.0899243	0.0877543	0.0854791	0.0831315	0.0807382	0.0783205	0.0758959	0.0734783	0.071079	0.0687071	0.0663695	0.0640721	0.0618192	0.0596142	0.0574595	0.0553571	0.0533083	0.0513137	0.0493738	0.0474888	0.0456585	0.0438825	0.0421602	0.0404911	0.0388744	0.0373091	0.0357943	0.0343292	0.0329126	0.0315435	0.0302209	0.0289436
-0.15	0.000246112	0.0244341	0.0463504	0.0646078	0.0788542	0.0894197	0.0969065	0.101939	0.10506	0.106709	0.10723	0.106888	0.105887	0.104385	0.102505	0.100343	0.0979729	0.0954544	0.092834	0.0901486	0.0874275	0.0846939	0.0819661	0.0792588	0.0765832	0.0739484	0.0713611	0.0688266	0.0663488	0.0639305	0.0615738	0.0592799	0.0570494	0.0548826	0.0527794	0.0507395	0.048762	0.0468463	0.0449912	0.0431959	0.041459	0.0397793	0.0381557	0.0365867	0.0350711	0.0336076	0.0321948	0.0308314	0.0295162
-0.14	0.000323003	0.0318046	0.0590902	0.0802376	0.0954213	0.105735	0.112362	0.116278	0.118216	0.11871	0.118145	0.116805	0.114897	0.112574	0.109955	0.107127	0.104157	0.101099	0.0979926	0.0948687	0.0917516	0.0886601	0.0856085	0.0826077	0.0796658	0.0767891	0.0739818	0.0712469	0.0685864	0.0660013	0.063492	0.0610584	0.0586999	0.0564157	0.0542046	0.0520653	0.0499965	0.0479964	0.0460636	0.0441964	0.042393	0.0406518	0.0389711	0.0373493	0.0357846	0.0342754	0.0328201	0.0314172	0.0300651
-0.13	0.000452716	0.0438321	0.078349	0.101968	0.116861	0.125701	0.130492	0.132569	0.1328	0.131759	0.129833	0.127292	0.124325	0.121068	0.117622	0.114062	0.110442	0.106806	0.103182	0.0995968	0.096066	0.092603	0.0892174	0.0859155	0.082702	0.0795796	0.0765498	0.0736131	0.0707692	0.0680173	0.0653559	0.0627836	0.0602983	0.057898	0.0555806	0.0533438	0.0511852	0.0491027	0.0470939	0.0451566	0.0432885	0.0414876	0.0397515	0.0380784	0.0364662	0.0349129	0.0334167	0.0319757	0.0305881
-0.12	0.000714795	0.0662541	0.109163	0.132425	0.14422	0.149605	0.151268	0.150665	0.148633	0.145681	0.142134	0.138207	0.134047	0.129758	0.125414	0.121067	0.116757	0.112511	0.108349	0.104285	0.100329	0.0964856	0.0927599	0.0891532	0.0856658	0.0822968	0.0790446	0.0759069	0.072881	0.0699639	0.0671526	0.0644438	0.0618341	0.0593203	0.056899	0.0545671	0.0523214	0.0501588	0.0480764	0.0460713	0.0441408	0.0422822	0.040493	0.0387706	0.0371128	0.0355172	0.0339818	0.0325044	0.031083
-0.11	0.00150705	0.117269	0.159599	0.17369	0.177611	0.177049	0.174219	0.170144	0.165364	0.16019	0.154813	0.149356	0.143904	0.138511	0.133217	0.128048	0.123021	0.118147	0.113433	0.108882	0.104494	0.100268	0.0962012	0.0922901	0.0885303	0.0849169	0.081445	0.0781094	0.0749049	0.0718264	0.0688687	0.066027	0.0632966	0.0606727	0.0581511	0.0557275	0.0533979	0.0511584	0.0490054	0.0469355	0.0449452	0.0430316	0.0411916	0.0394224	0.0377212	0.0360855	0.0345128	0.0330009	0.0315474
-0.1	0.249912	0.241093	0.232314	0.223616	0.215033	0.206601	0.198348	0.190301	0.182479	0.174899	0.167573	0.160508	0.153709	0.147176	0.140907	0.134898	0.129144	0.123637	0.118369	0.113331	0.108514	0.103908	0.0995049	0.0952944	0.0912675	0.0874153	0.0837295	0.0802017	0.0768241	0.0735896	0.0704909	0.0675215	0.0646751	0.061946	0.0593285	0.0568174	0.0544079	0.0520953	0.0498754	0.047744	0.0456973	0.0437317	0.0418437	0.0400303	0.0382883	0.0366148	0.0350072	0.0334629	0.0319793
-0.09	0.498316	0.364877	0.304952	0.273427	0.252309	0.235977	0.222278	0.210237	0.199359	0.189363	0.180081	0.171405	0.163259	0.155588	0.148349	0.141508	0.135034	0.128903	0.12309	0.117575	0.112339	0.107364	0.102634	0.0981339	0.0938493	0.0897675	0.0858763	0.0821645	0.0786219	0.0752386	0.0720059	0.0689154	0.0659594	0.0631308	0.0604228	0.0578294	0.0553448	0.0529637	0.0506809	0.048492	0.0463925	0.0443784	0.0424458	0.0405912	0.0388112	0.0371026	0.0354626	0.0338882	0.0323768
-0.08	0.499107	0.415771	0.355151	0.314346	0.285256	0.262889	0.244624	0.229052	0.21538	0.203129	0.191998	0.181784	0.172346	0.16358	0.155407	0.147763	0.140597	0.133865	0.127529	0.121557	0.11592	0.110593	0.105552	0.100777	0.0962481	0.0919491	0.0878643	0.0839795	0.0802817	0.0767592	0.0734011	0.0701975	0.0671393	0.0642181	0.0614262	0.0587564	0.0562023	0.0537577	0.051417	0.049175	0.0470269	0.0449681	0.0429944	0.041102	0.0392871	0.0375464	0.0358766	0.0342747	0.0327378
-0.07	0.499367	0.437987	0.385563	0.344216	0.31186	0.285893	0.264374	0.246024	0.230014	0.215801	0.203016	0.191403	0.180776	0.170995	0.16195	0.153556	0.145741	0.138446	0.131621	0.125221	0.11921	0.113554	0.108223	0.103192	0.098437	0.0939369	0.0896731	0.0856286	0.081788	0.0781375	0.0746643	0.0713571	0.0682054	0.0651996	0.0623311	0.0595918	0.0569743	0.0544721	0.0520788	0.0497886	0.0475964	0.0454972	0.0434865	0.0415599	0.0397136	0.0379439	0.0362473	0.0346206	0.0330608
-0.06	0.499494	0.449718	0.404241	0.365101	0.332214	0.304565	0.281037	0.260708	0.242888	0.227069	0.212883	0.200055	0.188377	0.177688	0.167859	0.158785	0.150381	0.142574	0.135303	0.128514	0.122163	0.116208	0.110614	0.105351	0.100391	0.095709	0.0912837	0.0870953	0.0831262	0.0793606	0.0757842	0.0723842	0.0691488	0.0660675	0.0631305	0.0603292	0.0576555	0.0551019	0.0526618	0.050329	0.0480977	0.0459627	0.0439191	0.0419623	0.0400882	0.0382928	0.0365726	0.034924	0.033344
-0.05	0.499567	0.456692	0.416204	0.3796	0.347333	0.319158	0.294545	0.272923	0.253789	0.236729	0.221412	0.207575	0.195006	0.183537	0.173027	0.16336	0.15444	0.146183	0.138519	0.131388	0.124736	0.118518	0.112693	0.107227	0.102086	0.0972453	0.0926785	0.0883642	0.0842828	0.0804168	0.0767504	0.0732696	0.0699615	0.0668145	0.0638183	0.0609632	0.0582407	0.0556428	0.0531623	0.0507925	0.0485275	0.0463616	0.0442897	0.0423069	0.0404088	0.0385914	0.0368508	0.0351835	0.0335862
-0.04	0.499612	0.461109	0.424094	0.389651	0.358321	0.330193	0.305079	0.282672	0.262638	0.244666	0.228479	0.213842	0.200553	0.188443	0.177368	0.167205	0.157851	0.149216	0.141221	0.1338	0.126895	0.120454	0.114434	0.108795	0.103503	0.0985279	0.093842	0.0894218	0.0852461	0.0812958	0.077554	0.0740055	0.0706365	0.0674346	0.0643888	0.0614889	0.0587256	0.0560908	0.0535766	0.0511762	0.0488831	0.0466915	0.044596	0.0425916	0.0406737	0.038838	0.0370806	0.0353977	0.033786
-0.03	0.499641	0.463966	0.429317	0.396513	0.366068	0.338201	0.31291	0.290058	0.269441	0.250833	0.234013	0.218776	0.204936	0.192329	0.180811	0.170259	0.160561	0.151624	0.143366	0.135714	0.128607	0.121989	0.115813	0.110037	0.104624	0.0995417	0.0947611	0.0902567	0.0860061	0.0819889	0.0781873	0.0745851	0.0711679	0.0679226	0.0648375	0.0619021	0.0591067	0.0564427	0.0539019	0.0514773	0.0491621	0.0469503	0.0448363	0.0428149	0.0408814	0.0390313	0.0372606	0.0355655	0.0339425
-0.02	0.49966	0.46576	0.432643	0.400967	0.371202	0.343616	0.318298	0.295213	0.274242	0.255223	0.237977	0.222327	0.2081	0.19514	0.183307	0.172472	0.162526	0.153371	0.144922	0.137102	0.129848	0.123101	0.116812	0.110936	0.105435	0.100275	0.0954253	0.0908598	0.0865548	0.0824891	0.0786441	0.075003	0.0715509	0.0682741	0.0651607	0.0621997	0.0593811	0.0566959	0.054136	0.0516939	0.0493627	0.0471363	0.045009	0.0429753	0.0410305	0.0391701	0.0373899	0.035686	0.0340548
-0.01	0.49967	0.466753	0.434497	0.403477	0.374133	0.346744	0.321447	0.298254	0.277095	0.257848	0.240358	0.224466	0.210011	0.196841	0.184817	0.173814	0.163718	0.15443	0.145865	0.137943	0.1306	0.123774	0.117416	0.11148	0.105926	0.100718	0.095827	0.0912244	0.0868863	0.0827913	0.07892	0.0752553	0.071782	0.0684863	0.0653557	0.0623792	0.0595465	0.0568486	0.0542771	0.0518244	0.0494837	0.0472485	0.045113	0.043072	0.0411204	0.0392537	0.0374677	0.0357585	0.0341224
0	0.499673	0.467071	0.435093	0.404289	0.375085	0.347768	0.322482	0.299259	0.278042	0.258721	0.241152	0.225181	0.21065	0.19741	0.185323	0.174263	0.164117	0.154785	0.14618	0.138225	0.130851	0.124	0.117619	0.111662	0.10609	0.100867	0.0959614	0.0913464	0.0869973	0.0828923	0.0790122	0.0753397	0.0718593	0.0685572	0.0654209	0.0624392	0.0596018	0.0568996	0.0543242	0.051868	0.0495241	0.0472859	0.0451478	0.0431042	0.0411504	0.0392816	0.0374937	0.0357828	0.034145
0.01	0.49967	0.466753	0.434497	0.403477	0.374133	0.346744	0.321447	0.298254	0.277095	0.257848	0.240358	0.224466	0.210011	0.196841	0.184817	0.173814	0.163718	0.15443	0.145865	0.137943	0.1306	0.123774	0.117416	0.11148	0.105926	0.100718	0.095827	0.0912244	0.0868863	0.0827913	0.07892	0.0752553	0.071782	0.0684863	0.0653557	0.0623792	0.0595465	0.0568486	0.0542771	0.0518244	0.0494837	0.0472485	0.045113	0.043072	0.0411204	0.0392537	0.0374677	0.0357585	0.0341224
0.02	0.49966	0.46576	0.432643	0.400967	0.371202	0.343616	0.318298	0.295213	0.274242	0.255223	0.237977	0.222327	0.2081	0.19514	0.183307	0.172472	0.162526	0.153371	0.144922	0.137102	0.129848	0.123101	0.116812	0.110936	0.105435	0.100275	0.0954253	0.0908598	0.0865548	0.0824891	0.0786441	0.075003	0.0715509	0.0682741	0.0651607	0.0621997	0.0593811	0.0566959	0.054136	0.0516939	0.0493627	0.0471363	0.045009	0.0429753	0.0410305	0.0391701	0.0373899	0.035686	0.0340548
0.03	0.499641	0.463966	0.429317	0.396513	0.366068	0.338201	0.31291	0.290058	0.269441	0.250833	0.234013	0.218776	0.204936	0.192329	0.180811	0.170259	0.160561	0.151624	0.143366	0.135714	0.128607	0.121989	0.115813	0.110037	0.104624	0.0995417	0.0947611	0.0902567	0.0860061	0.0819889	0.0781873	0.0745851	0.0711679	0.0679226	0.0648375	0.0619021	0.0591067	0.0564427	0.0539019	0.0514773	0.0491621	0.0469503	0.0448363	0.0428149	0.0408814	0.0390313	0.0372606	0.0355655	0.0339425
0.04	0.499612	0.461109	0.424094	0.389651	0.358321	0.330193	0.305079	0.282672	0.262638	0.244666	0.228479	0.213842	0.200553	0.188443	0.177368	0.167205	0.157851	0.149216	0.141221	0.1338	0.126895	0.120454	0.114434	0.108795	0.103503	0.0985279	0.093842	0.0894218	0.0852461	0.0812958	0.077554	0.0740055	0.0706365	0.0674346	0.0643888	0.0614889	0.0587256	0.0560908	0.0535766	0.0511762	0.0488831	0.0466915	0.044596	0.0425916	0.0406737	0.038838	0.0370806	0.0353977	0.033786
0.05	0.499567	0.456692	0.416204	0.3796	0.347333	0.319158	0.294545	0.272923	0.253789	0.236729	0.221412	0.207575	0.195006	0.183537	0.173027	0.16336	0.15444	0.146183	0.138519	0.131388	0.124736	0.118518	0.112693	0.107227	0.102086	0.0972453	0.0926785	0.0883642	0.0842828	0.0804168	0.0767504	0.0732696	0.0699615	0.0668145	0.0638183	0.0609632	0.0582407	0.0556428	0.0531623	0.0507925	0.0485275	0.0463616	0.0442897	0.0423069	0.0404088	0.0385914	0.0368508	0.0351835	0.0335862
0.06	0.499494	0.449718	0.404241	0.365101	0.332214	0.304565	0.281037	0.260708	0.242888	0.227069	0.212883	0.200055	0.188377	0.177688	0.167859	0.158785	0.150381	0.142574	0.135303	0.128514	0.122163	0.116208	0.110614	0.105351	0.100391	0.095709	0.0912837	0.0870953	0.0831262	0.0793606	0.0757842	0.0723842	0.0691488	0.0660675	0.0631305	0.0603292	0.0576555	0.0551019	0.0526618	0.050329	0.0480977	0.0459627	0.0439191	0.0419623	0.0400882	0.0382928	0.0365726	0.034924	0.033344
0.07	0.499367	0.437987	0.385563	0.344216	0.31186	0.285893	0.264374	0.246024	0.230014	0.215801	0.203016	0.191403	0.180776	0.170995	0.16195	0.153556	0.145741	0.138446	0.131621	0.125221	0.11921	0.113554	0.108223	0.103192	0.098437	0.0939369	0.0896731	0.0856286	0.081788	0.0781375	0.0746643	0.0713571	0.0682054	0.0651996	0.0623311	0.0595918	0.0569743	0.0544721	0.0520788	0.0497886	0.0475964	0.0454972	0.0434865	0.0415599	0.0397136	0.0379439	0.0362473	0.0346206	0.0330608
0.08	0.499107	0.415771	0.355151	0.314346	0.285256	0.262889	0.244624	0.229052	0.21538	0.203129	0.191998	0.181784	0.172346	0.16358	0.155407	0.147763	0.140597	0.133865	0.127529	0.121557	0.11592	0.110593	0.105552	0.100777	0.0962481	0.0919491	0.0878643	0.0839795	0.0802817	0.0767592	0.0734011	0.0701975	0.0671393	0.0642181	0.0614262	0.0587564	0.0562023	0.0537577	0.051417	0.049175	0.0470269	0.0449681	0.0429944	0.041102	0.0392871	0.0375464	0.0358766	0.0342747	0.0327378
0.09	0.498316	0.364877	0.304952	0.273427	0.252309	0.235977	0.222278	0.210237	0.199359	0.189363	0.180081	0.171405	0.163259	0.155588	0.148349	0.141508	0.135034	0.128903	0.12309	0.117575	0.112339	0.107364	0.102634	0.0981339	0.0938493	0.0897675	0.0858763	0.0821645	0.0786219	0.0752386	0.0720059	0.0689154	0.0659594	0.0631308	0.0604228	0.0578294	0.0553448	0.0529637	0.0506809	0.048492	0.0463925	0.0443784	0.0424458	0.0405912	0.0388112	0.0371026	0.0354626	0.0338882	0.0323768
0.1	0.249912	0.241093	0.232314	0.223616	0.215033	0.206601	0.198348	0.190301	0.182479	0.174899	0.167573	0.160508	0.153709	0.147176	0.140907	0.134898	0.129144	0.123637	0.118369	0.113331	0.108514	0.103908	0.0995049	0.0952944	0.0912675	0.0874153	0.0837295	0.0802017	0.0768241	0.0735896	0.0704909	0.0675215	0.0646751	0.061946	0.0593285	0.0568174	0.0544079	0.0520953	0.0498754	0.047744	0.0456973	0.0437317	0.0418437	0.0400303	0.0382883	0.0366148	0.0350072	0.0334629	0.0319793
0.11	0.00150705	0.117269	0.159599	0.17369	0.177611	0.177049	0.174219	0.170144	0.165364	0.16019	0.154813	0.149356	0.143904	0.138511	0.133217	0.128048	0.123021	0.118147	0.113433	0.108882	0.104494	0.100268	0.0962012	0.0922901	0.0885303	0.0849169	0.081445	0.0781094	0.0749049	0.0718264	0.0688687	0.066027	0.0632966	0.0606727	0.0581511	0.0557275	0.0533979	0.0511584	0.0490054	0.0469355	0.0449452	0.0430316	0.0411916	0.0394224	0.0377212	0.0360855	0.0345128	0.0330009	0.0315474
0.12	0.000714795	0.0662541	0.109163	0.132425	0.14422	0.149605	0.151268	0.150665	0.148633	0.145681	0.142134	0.138207	0.134047	0.129758	0.125414	0.121067	0.116757	0.112511	0.108349	0.104285	0.100329	0.0964856	0.0927599	0.0891532	0.0856658	0.0822968	0.0790446	0.0759069	0.072881	0.0699639	0.0671526	0.0644438	0.0618341	0.0593203	0.056899	0.0545671	0.0523214	0.0501588	0.0480764	0.0460713	0.0441408	0.0422822	0.040493	0.0387706	0.0371128	0.0355172	0.0339818	0.0325044	0.031083
0.13	0.000452716	0.0438321	0.078349	0.101968	0.116861	0.125701	0.130492	0.132569	0.1328	0.131759	0.129833	0.127292	0.124325	0.121068	0.117622	0.114062	0.110442	0.106806	0.103182	0.0995968	0.096066	0.092603	0.0892174	0.0859155	0.082702	0.0795796	0.0765498	0.0736131	0.0707692	0.0680173	0.0653559	0.0627836	0.0602983	0.057898	0.0555806	0.0533438	0.0511852	0.0491027	0.0470939	0.0451566	0.0432885	0.0414876	0.0397515	0.0380784	0.0364662	0.0349129	0.0334167	0.0319757	0.0305881
0.14	0.000323003	0.0318046	0.0590902	0.0802376	0.0954213	0.105735	0.112362	0.116278	0.118216	0.11871	0.118145	0.116805	0.114897	0.112574	0.109955	0.107127	0.104157	0.101099	0.0979926	0.0948687	0.0917516	0.0886601	0.0856085	0.0826077	0.0796658	0.0767891	0.0739818	0.0712469	0.0685864	0.0660013	0.063492	0.0610584	0.0586999	0.0564157	0.0542046	0.0520653	0.0499965	0.0479964	0.0460636	0.0441964	0.042393	0.0406518	0.0389711	0.0373493	0.0357846	0.0342754	0.0328201	0.0314172	0.0300651
0.15	0.000246112	0.0244341	0.0463504	0.0646078	0.0788542	0.0894197	0.0969065	0.101939	0.10506	0.106709	0.10723	0.106888	0.105887	0.104385	0.102505	0.100343	0.0979729	0.0954544	0.092834	0.0901486	0.0874275	0.0846939	0.0819661	0.0792588	0.0765832	0.0739484	0.0713611	0.0688266	0.0663488	0.0639305	0.0615738	0.0592799	0.0570494	0.0548826	0.0527794	0.0507395	0.048762	0.0468463	0.0449912	0.0431959	0.041459	0.0397793	0.0381557	0.0365867	0.0350711	0.0336076	0.0321948	0.0308314	0.0295162
0.16	0.000195545	0.0195044	0.0374598	0.0531051	0.0660115	0.0761871	0.0838951	0.0894986	0.0933668	0.0958323	0.0971765	0.0976307	0.097382	0.0965804	0.0953465	0.0937767	0.0919485	0.0899243	0.0877543	0.0854791	0.0831315	0.0807382	0.0783205	0.0758959	0.0734783	0.071079	0.0687071	0.0663695	0.0640721	0.0618192	0.0596142	0.0574595	0.0553571	0.0533083	0.0513137	0.0493738	0.0474888	0.0456585	0.0438825	0.0421602	0.0404911	0.0388744	0.0373091	0.0357943	0.0343292	0.0329126	0.0315435	0.0302209	0.0289436
0.17	0.000159956	0.0160011	0.0309766	0.0444188	0.0559443	0.0654414	0.0729934	0.0787929	0.0830748	0.0860761	0.0880145	0.0890804	0.0894357	0.0892157	0.0885328	0.0874794	0.0861318	0.0845526	0.0827934	0.0808964	0.0788967	0.0768229	0.0746987	0.0725435	0.0703733	0.0682012	0.0660379	0.0638922	0.0617713	0.0596807	0.0576252	0.0556084	0.0536332	0.0517017	0.0498155	0.047976	0.0461837	0.0444394	0.042743	0.0410947	0.0394942	0.0379412	0.0364353	0.0349757	0.033562	0.0321933	0.0308689	0.029588	0.0283497
0.18	0.000133681	0.0133986	0.0260794	0.0376989	0.0479418	0.0566627	0.0638561	0.0696106	0.0740669	0.077386	0.0797289	0.0812458	0.0820711	0.0823219	0.0820987	0.0814868	0.0805582	0.0793736	0.0779837	0.076431	0.0747513	0.0729742	0.0711246	0.0692235	0.0672882	0.0653331	0.0633703	0.0614098	0.05946	0.0575277	0.0556185	0.053737	0.051887	0.0500716	0.0482929	0.0465531	0.0448534	0.0431949	0.0415784	0.0400043	0.0384729	0.0369842	0.0355381	0.0341345	0.0327728	0.0314528	0.0301739	0.0289354	0.0277368
0.19	0.000113578	0.0113993	0.0222738	0.0323878	0.0414884	0.0494316	0.0561711	0.0617357	0.0662031	0.069678	0.0722752	0.0741094	0.0752886	0.0759107	0.0760629	0.0758215	0.0752524	0.0744125	0.0733503	0.0721071	0.0707183	0.0692137	0.0676188	0.065955	0.0642406	0.0624911	0.0607193	0.0589362	0.0571512	0.0553718	0.0536047	0.0518552	0.0501278	0.0484262	0.0467535	0.0451122	0.0435041	0.041931	0.040394	0.038894	0.0374316	0.0360074	0.0346215	0.0332741	0.031965	0.0306941	0.0294611	0.0282657	0.0271074
0.2	9.77671e-05	0.0098223	0.0192474	0.0281114	0.0362128	0.0434211	0.0496745	0.0549684	0.0593404	0.0628551	0.0655919	0.0676359	0.0690713	0.0699784	0.0704307	0.0704947	0.0702293	0.0696864	0.0689112	0.0679431	0.0668161	0.0655593	0.0641981	0.0627542	0.061246	0.0596895	0.0580982	0.0564838	0.0548562	0.0532238	0.0515937	0.049972	0.0483638	0.0467734	0.0452044	0.0436598	0.0421421	0.0406532	0.0391949	0.0377685	0.0363749	0.035015	0.0336892	0.032398	0.0311416	0.02992	0.0287333	0.0275812	0.0264636
0.21	8.50557e-05	0.00855171	0.0167942	0.0246125	0.0318454	0.0383794	0.0441494	0.0491335	0.0533442	0.0568187	0.0596099	0.0617793	0.0633915	0.0645104	0.0651972	0.0655084	0.0654956	0.0652052	0.0646787	0.0639524	0.0630585	0.062025	0.0608766	0.0596345	0.0583171	0.0569406	0.0555188	0.0540637	0.0525856	0.0510933	0.0495946	0.048096	0.046603	0.0451204	0.0436524	0.0422023	0.040773	0.039367	0.0379862	0.0366324	0.0353069	0.0340107	0.0327447	0.0315096	0.0303058	0.0291335	0.0279931	0.0268845	0.0258077
0.22	7.46505e-05	0.00750999	0.0147736	0.0217098	0.0281887	0.0341133	0.0394211	0.0440821	0.0480937	0.0514746	0.0542586	0.056489	0.0582143	0.0594847	0.0603499	0.0608573	0.0610514	0.0609731	0.0606592	0.0601434	0.0594552	0.0586213	0.0576649	0.0566067	0.0554647	0.0542549	0.0529911	0.0516853	0.0503483	0.048989	0.0476155	0.0462346	0.0448524	0.0434739	0.0421036	0.0407453	0.0394023	0.0380772	0.0367725	0.0354901	0.0342316	0.0329984	0.0317916	0.030612	0.0294605	0.0283374	0.0272431	0.026178	0.0251421
0.23	6.60049e-05	0.00664335	0.0130865	0.0192725	0.0250957	0.0304738	0.0353494	0.0396895	0.043483	0.0467364	0.0494699	0.0517131	0.0535016	0.0548744	0.0558711	0.056531	0.0568919	0.0569891	0.0568553	0.0565208	0.0560126	0.0553553	0.054571	0.0536792	0.0526973	0.0516408	0.0505234	0.049357	0.0481522	0.0469183	0.0456634	0.0443947	0.0431184	0.0418399	0.0405638	0.0392943	0.0380349	0.0367887	0.0355581	0.0343456	0.0331528	0.0319816	0.0308331	0.0297084	0.0286086	0.0275342	0.0264858	0.0254639	0.0244687
0.24	5.87299e-05	0.00591337	0.0116615	0.0172043	0.0224554	0.0273451	0.0318217	0.0358524	0.0394213	0.0425272	0.0451807	0.0474013	0.0492147	0.0506505	0.05174	0.0525153	0.0530081	0.0532487	0.0532657	0.0530858	0.0527337	0.0522317	0.0516004	0.0508581	0.0500214	0.0491052	0.0481225	0.0470853	0.0460039	0.0448877	0.0437448	0.0425824	0.0414068	0.0402238	0.0390381	0.0378541	0.0366755	0.0355056	0.0343472	0.0332027	0.0320742	0.0309636	0.0298724	0.0288017	0.0277529	0.0267266	0.0257236	0.0247446	0.0237898
0.25	5.25415e-05	0.00529193	0.0104455	0.015433	0.0201831	0.0246366	0.0287478	0.0324853	0.0358311	0.0387791	0.0413335	0.0435063	0.0453155	0.0467831	0.0479339	0.0487938	0.0493887	0.0497447	0.0498863	0.0498371	0.0496191	0.0492527	0.0487565	0.0481478	0.0474419	0.0466531	0.045794	0.044876	0.0439092	0.0429028	0.0418649	0.0408027	0.0397227	0.0386305	0.0375312	0.0364291	0.0353283	0.034232	0.0331434	0.032065	0.0309991	0.0299476	0.0289124	0.0278947	0.0268959	0.0259169	0.0249587	0.024022	0.0231073
0.26	4.72279e-05	0.00475799	0.00939871	0.0139035	0.0182131	0.0222769	0.0260549	0.0295177	0.0326467	0.0354332	0.0378768	0.0399842	0.0417676	0.0432431	0.0444298	0.0453485	0.0460205	0.0464676	0.0467109	0.0467711	0.0466674	0.0464183	0.0460407	0.0455505	0.044962	0.0442884	0.0435419	0.0427333	0.0418724	0.0409681	0.0400283	0.0390603	0.0380704	0.0370643	0.0360471	0.0350234	0.033997	0.0329716	0.0319502	0.0309357	0.0299305	0.0289366	0.0279558	0.0269899	0.0260401	0.0251076	0.0241934	0.0232983	0.0224231
0.27	4.26277e-05	0.00429549	0.00849057	0.0125733	0.0164938	0.020209	0.0236836	0.026891	0.0298128	0.0324386	0.0347652	0.0367955	0.0385373	0.0400022	0.0412047	0.0421612	0.0428892	0.0434068	0.043732	0.0438825	0.0438755	0.0437272	0.043453	0.0430673	0.0425834	0.0420136	0.0413692	0.0406605	0.039897	0.0390872	0.0382388	0.0373589	0.0364537	0.0355289	0.0345896	0.0336402	0.032685	0.0317274	0.0307708	0.0298179	0.0288712	0.0279331	0.0270053	0.0260897	0.0251877	0.0243007	0.0234296	0.0225754	0.0217389
0.28	3.86164e-05	0.00389201	0.00769727	0.0114087	0.0149842	0.0183869	0.0215859	0.0245568	0.0272822	0.0297512	0.0319585	0.0339044	0.0355935	0.0370339	0.0382364	0.0392138	0.0399803	0.0405508	0.0409407	0.0411651	0.0412389	0.0411767	0.040992	0.040698	0.0403069	0.03983	0.0392778	0.0386601	0.0379858	0.0372631	0.0364995	0.0357016	0.0348757	0.0340274	0.0331616	0.0322829	0.0313953	0.0305025	0.0296078	0.0287141	0.0278239	0.0269396	0.0260632	0.0251965	0.024341	0.0234982	0.0226692	0.021855	0.0210566
0.29	3.5096e-05	0.00353777	0.00700001	0.0103833	0.0136517	0.0167736	0.0197219	0.0224746	0.0250154	0.0273331	0.0294216	0.0312792	0.032908	0.0343136	0.0355037	0.0364884	0.0372791	0.0378879	0.0383278	0.0386116	0.0387525	0.038763	0.0386554	0.0384414	0.0381321	0.0377379	0.0372687	0.0367335	0.0361406	0.0354979	0.0348125	0.0340909	0.033339	0.0325624	0.0317658	0.0309538	0.0301305	0.0292994	0.0284638	0.0276268	0.0267909	0.0259584	0.0251316	0.0243121	0.0235018	0.022702	0.021914	0.0211389	0.0203777
0.3	3.19887e-05	0.003225	0.00638377	0.00947554	0.0124697	0.0153388	0.018059	0.0206106	0.0229785	0.0251518	0.0271238	0.0288914	0.0304552	0.0318185	0.032987	0.0339683	0.0347713	0.0354062	0.0358835	0.0362145	0.0364102	0.0364817	0.0364399	0.0362953	0.0360579	0.0357372	0.0353422	0.0348814	0.0343626	0.0337931	0.0331798	0.0325287	0.0318457	0.0311361	0.0304045	0.0296554	0.0288928	0.0281202	0.027341	0.0265581	0.0257741	0.0249915	0.0242124	0.0234386	0.0226719	0.0219138	0.0211657	0.0204286	0.0197036
0.31	2.9232e-05	0.00294743	0.00583644	0.00866822	0.0114165	0.0140573	0.0165698	0.0189364	0.021143	0.0231793	0.0250382	0.0267161	0.0282121	0.0295281	0.0306679	0.0316372	0.0324432	0.0330939	0.0335983	0.0339656	0.0342056	0.0343278	0.0343419	0.034257	0.0340824	0.0338266	0.0334979	0.033104	0.0326523	0.0321497	0.0316024	0.0310165	0.0303974	0.0297502	0.0290794	0.0283894	0.0276841	0.026967	0.0262412	0.0255099	0.0247756	0.0240407	0.0233073	0.0225775	0.021853	0.0211352	0.0204257	0.0197255	0.0190359
0.32	2.67748e-05	0.00269997	0.00534811	0.00794709	0.0104742	0.0129085	0.0152316	0.0174278	0.0194843	0.0213912	0.0231415	0.024731	0.0261581	0.0274234	0.0285294	0.0294803	0.0302816	0.0309398	0.0314624	0.0318571	0.0321322	0.032296	0.032357	0.0323234	0.0322033	0.0320046	0.0317347	0.0314009	0.0310098	0.0305679	0.0300812	0.0295552	0.0289952	0.028406	0.027792	0.0271574	0.026506	0.0258411	0.0251661	0.0244838	0.0237967	0.0231074	0.022418	0.0217304	0.0210464	0.0203676	0.0196954	0.019031	0.0183756
0.33	2.45755e-05	0.00247843	0.00491066	0.00730041	0.00962791	0.0118749	0.0140252	0.0160646	0.0179815	0.0197666	0.0214131	0.0229166	0.0242748	0.0254874	0.026556	0.0274835	0.0282741	0.0289331	0.0294665	0.0298809	0.0301832	0.0303808	0.0304809	0.0304909	0.030418	0.0302692	0.0300514	0.0297711	0.0294346	0.0290478	0.0286163	0.0281453	0.0276398	0.0271044	0.0265433	0.0259605	0.0253597	0.0247441	0.024117	0.0234811	0.0228391	0.0221932	0.0215458	0.0208987	0.0202536	0.0196123	0.0189761	0.0183463	0.017724
0.34	2.25995e-05	0.00227934	0.00451732	0.0067184	0.00886534	0.0109421	0.0129344	0.0148294	0.0166166	0.0182873	0.0198351	0.0212554	0.0225456	0.0237047	0.0247335	0.0256339	0.0264092	0.0270635	0.0276016	0.0280291	0.028352	0.0285764	0.0287088	0.0287556	0.0287232	0.028618	0.0284461	0.0282135	0.027926	0.027589	0.0272077	0.0267871	0.0263318	0.0258461	0.0253341	0.0247996	0.0242462	0.0236769	0.023095	0.022503	0.0219037	0.0212992	0.0206918	0.0200834	0.0194757	0.0188703	0.0182688	0.0176723	0.0170821
0.35	2.08179e-05	0.00209981	0.00416244	0.00619289	0.00817602	0.0100977	0.0119453	0.0137072	0.015374	0.0169377	0.0183919	0.0197323	0.0209559	0.0220615	0.023049	0.0239197	0.024676	0.0253212	0.0258591	0.0262943	0.026632	0.0268773	0.027036	0.0271135	0.0271158	0.0270483	0.0269167	0.0267265	0.0264827	0.0261907	0.025855	0.0254804	0.0250711	0.0246314	0.0241649	0.0236754	0.0231662	0.0226404	0.022101	0.0215505	0.0209916	0.0204264	0.0198571	0.0192856	0.0187136	0.0181428	0.0175745	0.0170102	0.0164509
0.36	1.92065e-05	0.00193741	0.00384128	0.00571694	0.0075511	0.00933129	0.0110461	0.0126854	0.0142404	0.0157038	0.0170696	0.0183335	0.0194926	0.0205451	0.0214906	0.0223299	0.0230646	0.0236971	0.0242307	0.0246692	0.0250167	0.0252779	0.0254576	0.0255607	0.0255923	0.0255574	0.0254611	0.0253082	0.0251036	0.0248519	0.0245575	0.0242248	0.0238578	0.0234603	0.023036	0.0225882	0.0221203	0.0216352	0.0211357	0.0206243	0.0201035	0.0195756	0.0190425	0.0185062	0.0179683	0.0174305	0.0168942	0.0163607	0.0158312
0.37	1.77447e-05	0.00179007	0.0035498	0.00528471	0.00698306	0.0086338	0.0102268	0.0117529	0.0132041	0.0145737	0.0158561	0.0170472	0.0181439	0.0191444	0.0200478	0.0208545	0.0215655	0.0221828	0.0227088	0.0231468	0.0235001	0.0237728	0.0239689	0.0240929	0.0241492	0.0241423	0.0240766	0.0239567	0.0237869	0.0235714	0.0233144	0.0230197	0.0226913	0.0223326	0.0219472	0.0215382	0.0211088	0.0206616	0.0201995	0.0197249	0.0192402	0.0187475	0.0182488	0.0177459	0.0172405	0.0167343	0.0162285	0.0157246	0.0152237
0.38	1.64152e-05	0.00165604	0.00328456	0.00489115	0.00646544	0.00799759	0.00947853	0.0109	0.0122549	0.0135368	0.0147407	0.0158626	0.0168994	0.0178491	0.0187108	0.0194843	0.0201704	0.0207703	0.0212862	0.0217205	0.0220762	0.0223566	0.0225654	0.0227062	0.0227831	0.0228	0.0227609	0.0226699	0.0225309	0.0223478	0.0221244	0.0218644	0.0215711	0.0212481	0.0208985	0.0205254	0.0201316	0.01972	0.0192929	0.0188528	0.018402	0.0179426	0.0174764	0.0170052	0.0165308	0.0160547	0.0155781	0.0151025	0.0146291
0.39	1.52031e-05	0.00153383	0.00304262	0.00453199	0.0059927	0.00741601	0.00879377	0.0101186	0.0113839	0.0125839	0.013714	0.0147702	0.0157496	0.0166502	0.0174708	0.018211	0.0188712	0.0194524	0.019956	0.0203842	0.0207394	0.0210244	0.0212424	0.0213966	0.0214904	0.0215274	0.0215113	0.0214456	0.0213338	0.0211796	0.0209865	0.0207577	0.0204965	0.0202062	0.0198895	0.0195496	0.0191889	0.0188102	0.0184159	0.0180082	0.0175893	0.0171612	0.0167258	0.0162848	0.0158397	0.0153922	0.0149436	0.0144951	0.0140479
0.4	1.40954e-05	0.00142214	0.00282144	0.00420349	0.00556004	0.00688329	0.00816593	0.00940127	0.0105833	0.0117069	0.0127675	0.0137616	0.0146862	0.0155394	0.0163198	0.0170269	0.0176608	0.018222	0.0187119	0.019132	0.0194843	0.0197713	0.0199956	0.02016	0.0202676	0.0203216	0.0203251	0.0202814	0.0201937	0.0200652	0.0198992	0.0196986	0.0194666	0.0192061	0.0189197	0.0186103	0.0182804	0.0179324	0.0175686	0.0171912	0.0168023	0.0164037	0.0159973	0.0155848	0.0151676	0.0147474	0.0143253	0.0139027	0.0134806
0.41	1.3081e-05	0.00131985	0.00261883	0.00390243	0.00516329	0.00639442	0.00758923	0.0087417	0.00984638	0.0108985	0.0118939	0.0128292	0.0137016	0.0145092	0.0152506	0.0159251	0.0165324	0.0170731	0.017548	0.0179583	0.0183059	0.0185926	0.0188207	0.0189928	0.0191115	0.0191795	0.0191997	0.019175	0.0191084	0.0190028	0.018861	0.018686	0.0184804	0.0182471	0.0179885	0.0177073	0.0174058	0.0170863	0.0167509	0.0164019	0.016041	0.0156702	0.0152912	0.0149056	0.0145148	0.0141204	0.0137236	0.0133256	0.0129276
0.42	1.21503e-05	0.00122599	0.00243288	0.00362601	0.00479882	0.005945	0.00705865	0.00813429	0.00916697	0.0101523	0.0110865	0.0119663	0.0127891	0.013553	0.0142566	0.0148991	0.01548	0.0159997	0.0164588	0.0168582	0.0171993	0.0174839	0.0177138	0.0178913	0.0180185	0.0180981	0.0181324	0.0181242	0.018076	0.0179906	0.0178705	0.0177184	0.0175369	0.0173283	0.0170952	0.0168399	0.0165646	0.0162715	0.0159626	0.01564	0.0153055	0.0149607	0.0146075	0.0142473	0.0138815	0.0135116	0.0131389	0.0127644	0.0123892
0.43	1.12949e-05	0.00113972	0.00226191	0.00337179	0.00446343	0.00553119	0.00656973	0.00757408	0.00853975	0.00946269	0.0103394	0.0111668	0.0119426	0.0126648	0.0133319	0.0139431	0.014498	0.0149965	0.0154391	0.0158266	0.0161602	0.0164411	0.016671	0.0168519	0.0169857	0.0170745	0.0171207	0.0171266	0.0170945	0.0170269	0.0169261	0.0167946	0.0166347	0.0164487	0.0162389	0.0160073	0.0157563	0.0154876	0.0152034	0.0149054	0.0145955	0.0142752	0.0139462	0.0136099	0.0132678	0.0129212	0.0125712	0.012219	0.0118657
0.44	1.05073e-05	0.00106029	0.00210447	0.00313759	0.00415434	0.0051496	0.00611856	0.00705672	0.00795996	0.00882459	0.00964735	0.0104255	0.0111566	0.0118389	0.0124709	0.0130518	0.013581	0.0140585	0.0144844	0.0148593	0.0151842	0.0154602	0.0156887	0.0158713	0.0160097	0.016106	0.016162	0.0161799	0.0161618	0.0161098	0.0160262	0.0159132	0.0157728	0.0156073	0.0154187	0.015209	0.0149802	0.0147343	0.0144729	0.0141979	0.0139109	0.0136135	0.0133073	0.0129936	0.0126738	0.0123491	0.0120207	0.0116897	0.0113572
0.45	9.78118e-06	0.000987041	0.00195927	0.00292154	0.00386906	0.00479723	0.00570167	0.00657831	0.00742338	0.0082335	0.00900565	0.00973724	0.0104261	0.0110704	0.0116688	0.0122204	0.0127246	0.0131811	0.01359	0.0139519	0.0142674	0.0145375	0.0147633	0.0149462	0.0150878	0.0151898	0.0152538	0.0152819	0.0152758	0.0152376	0.0151692	0.0150727	0.01495	0.014803	0.0146338	0.0144441	0.0142358	0.0140108	0.0137706	0.013517	0.0132514	0.0129755	0.0126906	0.0123981	0.0120993	0.0117954	0.0114874	0.0111766	0.0108638
0.46	9.1107e-06	0.000919407	0.00182516	0.00272195	0.00360542	0.00447142	0.00531599	0.0061354	0.00692623	0.00768537	0.00841003	0.00909781	0.00974664	0.0103548	0.0109211	0.0114444	0.0119241	0.01236	0.0127521	0.0131006	0.0134061	0.0136695	0.0138916	0.0140737	0.0142171	0.0143232	0.0143938	0.0144303	0.0144346	0.0144083	0.0143534	0.0142716	0.0141648	0.0140347	0.0138831	0.0137117	0.0135223	0.0133166	0.013096	0.0128622	0.0126167	0.0123608	0.012096	0.0118234	0.0115444	0.01126	0.0109714	0.0106796	0.0103856
0.47	8.4908e-06	0.000856872	0.00170115	0.00253733	0.00336147	0.00416981	0.00495875	0.0057249	0.00646513	0.00717658	0.00785669	0.00850321	0.00911421	0.00968808	0.0102235	0.0107196	0.0111757	0.0115914	0.0119667	0.0123017	0.0125969	0.0128528	0.0130704	0.0132507	0.0133947	0.0135039	0.0135795	0.0136231	0.0136362	0.0136204	0.0135773	0.0135086	0.013416	0.0133011	0.0131656	0.013011	0.0128389	0.012651	0.0124486	0.0122332	0.0120063	0.0117692	0.011523	0.0112692	0.0110088	0.0107429	0.0104726	0.0101989	0.00992257
0.48	7.91699e-06	0.000798983	0.00158634	0.00236636	0.00313548	0.00389029	0.00462751	0.00534406	0.00603706	0.00670389	0.00734219	0.00794987	0.00852511	0.0090664	0.00957252	0.0100425	0.0104757	0.0108717	0.0112304	0.0115519	0.0118364	0.0120845	0.012297	0.0124745	0.0126182	0.0127292	0.0128088	0.0128581	0.0128787	0.0128719	0.0128392	0.0127822	0.0127024	0.0126012	0.0124803	0.012341	0.0121848	0.0120133	0.0118277	0.0116294	0.0114198	0.0112001	0.0109716	0.0107353	0.0104924	0.0102439	0.00999084	0.00973415	0.00947471
0.49	7.38523e-06	0.000745335	0.00147992	0.00220786	0.00292592	0.00363098	0.00432008	0.00499038	0.00563928	0.00626435	0.00686342	0.00743453	0.007976	0.0084864	0.00896455	0.00940953	0.00982067	0.0101975	0.01054	0.0108479	0.0111217	0.0113616	0.0115683	0.0117425	0.0118851	0.011997	0.0120794	0.0121334	0.0121602	0.0121612	0.0121377	0.012091	0.0120226	0.0119338	0.0118261	0.0117007	0.0115592	0.0114027	0.0112326	0.0110502	0.0108567	0.0106533	0.0104412	0.0102213	0.00999485	0.00976276	0.00952598	0.00928542	0.00904191
0.5	6.89194e-06	0.000695566	0.00138119	0.00206077	0.00273138	0.00339019	0.00403447	0.00466166	0.00526935	0.00585532	0.00641756	0.00695426	0.00746384	0.00794496	0.0083965	0.00881755	0.00920747	0.00956579	0.00989229	0.0101869	0.0104498	0.0106814	0.0108819	0.0110522	0.011193	0.011305	0.0113893	0.011447	0.011479	0.0114866	0.0114711	0.0114336	0.0113754	0.0112977	0.011202	0.0110893	0.0109611	0.0108185	0.0106628	0.010495	0.0103165	0.0101283	0.00993143	0.00972699	0.00951596	0.00929926	0.00907782	0.00885248	0.00862406
0.51	6.4339e-06	0.000649352	0.00128949	0.00192414	0.00255064	0.00316638	0.00376891	0.00435587	0.00492504	0.00547439	0.00600207	0.00650638	0.00698587	0.00743926	0.00786549	0.0082637	0.00863323	0.00897363	0.00928463	0.00956614	0.00981824	0.0100412	0.0102354	0.0104013	0.0105396	0.0106511	0.0107366	0.010797	0.0108333	0.0108466	0.0108379	0.0108085	0.0107594	0.0106918	0.0106069	0.0105058	0.0103898	0.0102599	0.0101174	0.00996326	0.00979862	0.00962452	0.00944196	0.00925193	0.00905535	0.00885314	0.00864614	0.00843516	0.00822098
0.52	6.00822e-06	0.0006064	0.00120427	0.00179713	0.00238256	0.00295821	0.0035218	0.00407119	0.00460435	0.0051194	0.00561463	0.00608847	0.00653956	0.00696671	0.0073689	0.00774531	0.00809531	0.00841842	0.00871436	0.00898301	0.00922441	0.00943872	0.00962626	0.00978749	0.00992294	0.0100333	0.0101193	0.0101817	0.0102214	0.0102395	0.0102368	0.0102144	0.0101734	0.0101148	0.0100397	0.00994919	0.00984433	0.00972618	0.0095958	0.00945423	0.00930247	0.0091415	0.00897228	0.00879571	0.0086127	0.00842408	0.00823066	0.00803322	0.00783249
0.53	5.61227e-06	0.000566448	0.00112498	0.00167895	0.00222615	0.00276442	0.0032917	0.00380599	0.00430546	0.00478837	0.00525313	0.0056983	0.0061226	0.00652492	0.00690429	0.00725994	0.00759123	0.00789771	0.00817908	0.00843518	0.00866601	0.00887169	0.00905247	0.00920872	0.00934091	0.00944963	0.00953551	0.0095993	0.00964178	0.00966381	0.00966627	0.00965011	0.00961626	0.00956572	0.00949947	0.00941851	0.00932383	0.00921642	0.00909725	0.00896728	0.00882746	0.00867871	0.00852191	0.00835793	0.00818761	0.00801174	0.0078311	0.00764641	0.00745838
0.54	5.24372e-06	0.000529258	0.00105117	0.00156892	0.00208049	0.00258391	0.00307727	0.00355878	0.00402672	0.0044795	0.00491565	0.00533385	0.00573288	0.00611172	0.00646945	0.00680532	0.00711874	0.00740925	0.00767654	0.00792043	0.00814089	0.00833798	0.00851192	0.00866301	0.00879164	0.00889833	0.00898364	0.00904822	0.00909278	0.00911809	0.00912494	0.00911419	0.0090867	0.00904337	0.00898511	0.00891282	0.00882744	0.00872986	0.008621	0.00850176	0.008373	0.00823559	0.00809037	0.00793814	0.00777969	0.00761578	0.00744713	0.00727445	0.00709839
0.55	4.90042e-06	0.000494616	0.000982413	0.00146641	0.00194475	0.00241564	0.00287734	0.00332818	0.00376661	0.00419115	0.00460044	0.00499325	0.00536846	0.0057251	0.00606231	0.00637938	0.00667574	0.00695094	0.00720465	0.0074367	0.00764701	0.00783563	0.0080027	0.00814849	0.00827333	0.00837766	0.00846198	0.00852687	0.00857295	0.00860092	0.00861149	0.00860545	0.00858357	0.00854668	0.0084956	0.00843118	0.00835427	0.0082657	0.00816633	0.00805697	0.00793846	0.00781158	0.00767713	0.00753586	0.00738852	0.00723582	0.00707844	0.00691705	0.00675226
0.56	4.58045e-06	0.000462327	0.000918318	0.00137083	0.00181818	0.0022587	0.00269081	0.00311298	0.00352377	0.00392182	0.00430589	0.00467481	0.00502756	0.00536322	0.005681	0.0059802	0.00626029	0.00652082	0.00676148	0.00698206	0.00718249	0.00736276	0.007523	0.0076634	0.00778427	0.00788598	0.00796896	0.00803373	0.00808085	0.00811094	0.00812465	0.00812267	0.00810573	0.00807457	0.00802996	0.00797267	0.00790347	0.00782315	0.00773249	0.00763225	0.00752321	0.00740611	0.00728168	0.00715064	0.00701368	0.00687147	0.00672467	0.00657388	0.00641972
0.57	4.28204e-06	0.000432213	0.000858537	0.00128168	0.00170009	0.00211224	0.0025167	0.00291204	0.00329694	0.00367015	0.00403052	0.00437697	0.00470855	0.0050244	0.00532376	0.005606	0.00587058	0.00611709	0.00634521	0.00655473	0.00674554	0.00691764	0.0070711	0.00720609	0.00732286	0.00742173	0.00750309	0.00756739	0.00761512	0.00764685	0.00766316	0.00766469	0.00765208	0.00762603	0.00758722	0.00753636	0.00747419	0.00740141	0.00731875	0.00722692	0.00712664	0.0070186	0.00690349	0.00678198	0.00665472	0.00652234	0.00638544	0.00624463	0.00610045
0.58	4.00359e-06	0.000404112	0.000802749	0.00119847	0.00158985	0.00197551	0.00235409	0.00272432	0.00308497	0.00343488	0.00377299	0.0040983	0.00440992	0.00470706	0.00498899	0.00525513	0.00550495	0.00573807	0.00595416	0.00615301	0.00633451	0.00649863	0.00664541	0.00677499	0.00688758	0.00698345	0.00706295	0.00712646	0.00717445	0.0072074	0.00722585	0.00723037	0.00722155	0.00720002	0.00716642	0.00712138	0.00706559	0.0069997	0.00692439	0.00684031	0.00674812	0.00664849	0.00654204	0.0064294	0.00631119	0.00618799	0.00606039	0.00592894	0.00579416
0.59	3.74364e-06	0.000377878	0.000750663	0.00112077	0.0014869	0.00184778	0.00220217	0.00254889	0.00288681	0.00321486	0.00353205	0.00383748	0.00413029	0.00440976	0.0046752	0.00492606	0.00516185	0.00538219	0.00558676	0.00577536	0.00594785	0.00610419	0.00624441	0.00636862	0.00647698	0.00656973	0.00664717	0.00670965	0.00675758	0.00679139	0.00681157	0.00681863	0.00681311	0.00679559	0.00676664	0.00672686	0.00667686	0.00661727	0.00654868	0.00647174	0.00638703	0.00629518	0.00619677	0.0060924	0.00598263	0.00586803	0.00574913	0.00562646	0.00550052
0.6	3.50085e-06	0.000353375	0.000702012	0.00104819	0.00139072	0.00172843	0.00206018	0.00238488	0.00270149	0.00300902	0.00330657	0.00359328	0.00386838	0.00413116	0.00438102	0.0046174	0.00483985	0.005048	0.00524155	0.0054203	0.0055841	0.0057329	0.0058667	0.00598558	0.0060897	0.00617925	0.00625448	0.00631572	0.00636332	0.00639767	0.00641922	0.00642841	0.00642576	0.00641177	0.00638698	0.00635193	0.0063072	0.00625335	0.00619094	0.00612055	0.00604275	0.0059581	0.00586717	0.00577049	0.0056686	0.00556202	0.00545128	0.00533684	0.0052192
0.61	3.274e-06	0.000330481	0.00065655	0.000980366	0.00130083	0.00161686	0.00192741	0.00223148	0.00252812	0.0028164	0.00309549	0.0033646	0.003623	0.00387005	0.00410515	0.00432781	0.0045376	0.00473414	0.00491717	0.00508647	0.0052419	0.00538338	0.00551092	0.00562458	0.00572446	0.00581075	0.00588367	0.00594349	0.00599053	0.00602515	0.00604773	0.00605871	0.00605852	0.00604765	0.00602657	0.00599579	0.00595583	0.00590721	0.00585046	0.0057861	0.00571467	0.0056367	0.00555269	0.00546316	0.00536862	0.00526954	0.00516642	0.00505971	0.00494986
0.62	3.06196e-06	0.00030908	0.000614054	0.000916956	0.00121678	0.00151252	0.00180323	0.00208798	0.00236588	0.0026361	0.00289785	0.00315039	0.00339307	0.00362526	0.00384643	0.0040561	0.00425385	0.00443936	0.00461234	0.00477259	0.00491997	0.00505439	0.00517584	0.00528436	0.00538005	0.00546305	0.00553356	0.00559182	0.00563812	0.00567276	0.00569612	0.00570855	0.00571048	0.00570234	0.00568456	0.00565762	0.00562198	0.00557813	0.00552656	0.00546775	0.0054022	0.00533039	0.00525281	0.00516993	0.00508223	0.00499016	0.00489417	0.00479469	0.00469215
0.63	2.86371e-06	0.000289071	0.000574317	0.000857659	0.00113817	0.00141492	0.00168705	0.00195369	0.00221402	0.00246728	0.00271273	0.0029497	0.00317756	0.00339574	0.00360374	0.00380111	0.00398746	0.00416247	0.00432587	0.00447747	0.00461711	0.00474472	0.00486026	0.00496377	0.00505531	0.00513502	0.00520306	0.00525966	0.00530505	0.00533952	0.00536339	0.00537701	0.00538074	0.00537499	0.00536014	0.00533664	0.00530492	0.00526541	0.00521857	0.00516486	0.00510473	0.00503862	0.004967	0.00489031	0.00480898	0.00472344	0.00463412	0.00454142	0.00444574
0.64	2.67828e-06	0.000270356	0.00053715	0.000802191	0.00106462	0.00132361	0.00157832	0.00182799	0.00207185	0.00230919	0.00253932	0.00276164	0.00297554	0.00318052	0.00337608	0.00356181	0.00373734	0.00390238	0.00405665	0.00419997	0.0043322	0.00445325	0.00456307	0.00466169	0.00474917	0.0048256	0.00489114	0.00494597	0.00499033	0.00502445	0.00504863	0.00506318	0.00506844	0.00506476	0.00505252	0.00503211	0.00500392	0.00496836	0.00492586	0.00487683	0.00482168	0.00476085	0.00469476	0.00462381	0.00454841	0.00446897	0.00438588	0.00429952	0.00421027
0.65	2.50481e-06	0.000252848	0.000502377	0.000750293	0.000995806	0.00123814	0.00147655	0.00171031	0.00193871	0.0021611	0.00237685	0.00258538	0.00278615	0.00297866	0.00316248	0.0033372	0.00350249	0.00365805	0.00380364	0.00393906	0.00406419	0.00417893	0.00428323	0.0043771	0.00446059	0.00453377	0.00459679	0.00464981	0.00469302	0.00472664	0.00475095	0.00476622	0.00477275	0.00477088	0.00476094	0.00474329	0.00471829	0.00468633	0.00464779	0.00460305	0.0045525	0.00449654	0.00443556	0.00436994	0.00430007	0.00422631	0.00414904	0.00406862	0.00398539
0.66	2.34249e-06	0.000236464	0.000469837	0.000701723	0.000931397	0.00115814	0.00138127	0.00160011	0.00181401	0.00202237	0.0022246	0.00242017	0.00260856	0.00278934	0.00296206	0.00312638	0.00328196	0.00342853	0.00356585	0.00369375	0.00381209	0.00392077	0.00401974	0.00410901	0.0041886	0.00425859	0.00431909	0.00437024	0.00441222	0.00444523	0.0044695	0.0044853	0.00449289	0.00449257	0.00448465	0.00446947	0.00444736	0.00441866	0.00438373	0.00434293	0.00429662	0.00424516	0.00418892	0.00412825	0.00406351	0.00399505	0.00392322	0.00384835	0.00377077
0.67	2.19057e-06	0.00022113	0.00043938	0.00065626	0.000871101	0.00108325	0.00129205	0.0014969	0.00169721	0.00189239	0.00208192	0.00226529	0.00244204	0.00261174	0.002774	0.00292848	0.00307488	0.00321292	0.00334239	0.00346311	0.00357496	0.00367783	0.00377168	0.0038565	0.0039323	0.00399915	0.00405714	0.0041064	0.00414708	0.00417937	0.00420347	0.00421962	0.00422807	0.00422909	0.00422296	0.00420998	0.00419047	0.00416473	0.0041331	0.00409592	0.0040535	0.0040062	0.00395434	0.00389827	0.0038383	0.00377478	0.00370802	0.00363834	0.00356604
0.68	2.04836e-06	0.000206776	0.000410868	0.000613698	0.000814648	0.00101311	0.0012085	0.00140023	0.00158777	0.00177059	0.00194818	0.00212009	0.00228587	0.00244514	0.00259753	0.00274272	0.00288042	0.00301037	0.00313239	0.00324628	0.00335194	0.00344925	0.00353818	0.00361869	0.00369081	0.00375458	0.00381009	0.00385745	0.00389678	0.00392827	0.00395209	0.00396846	0.00397759	0.00397975	0.00397518	0.00396416	0.00394699	0.00392394	0.00389532	0.00386144	0.00382261	0.00377914	0.00373134	0.00367953	0.00362401	0.00356508	0.00350306	0.00343822	0.00337087
0.69	1.91522e-06	0.000193338	0.000384174	0.000573846	0.000761785	0.00094743	0.00113024	0.00130967	0.00148524	0.00165644	0.00182282	0.00198395	0.00213942	0.00228886	0.00243194	0.00256834	0.00269782	0.00282012	0.00293505	0.00304245	0.0031422	0.00323419	0.00331839	0.00339476	0.00346331	0.00352409	0.00357715	0.0036226	0.00366056	0.00369118	0.00371461	0.00373107	0.00374074	0.00374385	0.00374065	0.00373138	0.0037163	0.00369569	0.00366982	0.00363898	0.00360344	0.00356351	0.00351946	0.0034716	0.0034202	0.00336556	0.00330795	0.00324765	0.00318492
0.7	1.79056e-06	0.000180755	0.000359178	0.000536528	0.000712278	0.000885912	0.00105693	0.00122483	0.00138916	0.00154946	0.00170531	0.0018563	0.00200206	0.00214224	0.00227654	0.00240466	0.00252635	0.0026414	0.00274962	0.00285085	0.00294497	0.00303189	0.00311155	0.00318394	0.00324904	0.00330689	0.00335756	0.00340111	0.00343767	0.00346736	0.00349034	0.00350677	0.00351684	0.00352076	0.00351875	0.00351102	0.00349784	0.00347943	0.00345606	0.00342799	0.00339549	0.00335881	0.00331824	0.00327404	0.00322648	0.00317582	0.00312232	0.00306625	0.00300786
0.71	1.67383e-06	0.000168972	0.000335771	0.000501579	0.000665911	0.000828291	0.000988252	0.00114534	0.00129913	0.00144919	0.00159514	0.00173661	0.00187323	0.0020047	0.00213072	0.00225101	0.00236536	0.00247355	0.00257539	0.00267076	0.00275952	0.0028416	0.00291692	0.00298548	0.00304725	0.00310227	0.00315059	0.00319227	0.00322742	0.00325615	0.00327859	0.00329491	0.00330527	0.00330985	0.00330886	0.00330251	0.00329101	0.0032746	0.00325351	0.00322798	0.00319826	0.00316459	0.00312723	0.00308642	0.00304242	0.00299547	0.00294581	0.00289369	0.00283934
0.72	1.56451e-06	0.000157937	0.00031385	0.000468847	0.000622483	0.000774315	0.000923914	0.00107086	0.00121476	0.00135522	0.00149187	0.00162438	0.00175241	0.00187567	0.00199388	0.0021068	0.0022142	0.0023159	0.00241171	0.00250151	0.00258518	0.00266263	0.00273381	0.00279869	0.00285726	0.00290954	0.00295556	0.0029954	0.00302914	0.00305687	0.00307873	0.00309485	0.0031054	0.00311052	0.00311042	0.00310528	0.00309529	0.00308069	0.00306167	0.00303846	0.0030113	0.0029804	0.00294601	0.00290834	0.00286764	0.00282414	0.00277805	0.00272962	0.00267905
0.73	1.46214e-06	0.000147603	0.000293319	0.000438191	0.000581804	0.000723753	0.000863639	0.00100108	0.00113569	0.00126713	0.00139506	0.00151914	0.00163909	0.00175463	0.00186549	0.00197145	0.00207229	0.00216785	0.00225795	0.00234247	0.00242129	0.00249435	0.00256157	0.00262293	0.00267841	0.00272804	0.00277184	0.00280986	0.00284219	0.00286891	0.00289014	0.00290601	0.00291664	0.0029222	0.00292286	0.00291878	0.00291015	0.00289717	0.00288004	0.00285896	0.00283414	0.0028058	0.00277414	0.00273939	0.00270175	0.00266145	0.0026187	0.0025737	0.00252667
0.74	1.36625e-06	0.000137925	0.00027409	0.000409476	0.000543701	0.000676387	0.000807169	0.000935688	0.0010616	0.00118458	0.0013043	0.00142048	0.00153283	0.00164109	0.00174502	0.00184442	0.00193908	0.00202883	0.00211352	0.00219303	0.00226726	0.00233613	0.00239957	0.00245756	0.00251009	0.00255715	0.00259879	0.00263504	0.00266598	0.00269168	0.00271225	0.00272779	0.00273845	0.00274435	0.00274564	0.0027425	0.00273508	0.00272357	0.00270815	0.00268901	0.00266635	0.00264035	0.00261123	0.00257917	0.00254438	0.00250706	0.00246741	0.00242562	0.00238188
0.75	1.27645e-06	0.00012886	0.000256081	0.000382582	0.00050801	0.000632017	0.000754264	0.000874421	0.000992168	0.0011072	0.00121923	0.00132797	0.00143317	0.00153459	0.001632	0.00172521	0.00181403	0.0018983	0.00197788	0.00205265	0.00212251	0.00218739	0.00224724	0.00230201	0.0023517	0.0023963	0.00243584	0.00247037	0.00249993	0.00252461	0.00254448	0.00255967	0.00257027	0.00257643	0.00257826	0.00257594	0.0025696	0.00255941	0.00254555	0.00252818	0.00250749	0.00248366	0.00245687	0.00242731	0.00239516	0.00236061	0.00232384	0.00228504	0.00224438
[truncated: 111 more columns]

## Sheet: 6 hours
	0	0.01	0.02	0.03	0.04	0.05	0.06	0.07	0.08	0.09	0.1	0.11	0.12	0.13	0.14	0.15	0.16	0.17	0.18	0.19	0.2	0.21	0.22	0.23	0.24	0.25	0.26	0.27	0.28	0.29	0.3	0.31	0.32	0.33	0.34	0.35	0.36	0.37	0.38	0.39	0.4	0.41	0.42	0.43	0.44	0.45	0.46	0.47	0.48
-0,750000000000000	1.63481e-06	0.000165045	0.000328036	0.000490199	0.000651125	0.000810413	0.00096767	0.00112251	0.00127458	0.0014235	0.00156894	0.00171057	0.00184809	0.00198122	0.00210968	0.00223323	0.00235164	0.00246473	0.0025723	0.00267422	0.00277034	0.00286055	0.00294479	0.00302298	0.00309508	0.00316108	0.00322098	0.0032748	0.00332259	0.00336441	0.00340034	0.00343047	0.00345491	0.00347378	0.00348724	0.00349541	0.00349846	0.00349657	0.00348991	0.00347865	0.003463	0.00344315	0.0034193	0.00339165	0.00336041	0.00332578	0.00328797	0.00324719	0.00320364
-0,740000000000000	1.73818e-06	0.000175479	0.00034877	0.000521168	0.000692235	0.000861538	0.00102866	0.00119318	0.0013547	0.00151285	0.00166725	0.00181756	0.00196346	0.00210462	0.00224078	0.00237166	0.00249704	0.0026167	0.00273045	0.00283813	0.00293961	0.00303477	0.00312352	0.00320582	0.00328161	0.00335088	0.00341364	0.00346992	0.00351977	0.00356327	0.00360049	0.00363154	0.00365655	0.00367566	0.003689	0.00369676	0.00369909	0.00369618	0.00368823	0.00367543	0.003658	0.00363613	0.00361005	0.00357998	0.00354613	0.00350873	0.00346799	0.00342414	0.0033774
[truncated: 149 more rows]
[truncated: 111 more columns]

## Sheet: 7 hours
	0	0.01	0.02	0.03	0.04	0.05	0.06	0.07	0.08	0.09	0.1	0.11	0.12	0.13	0.14	0.15	0.16	0.17	0.18	0.19	0.2	0.21	0.22	0.23	0.24	0.25	0.26	0.27	0.28	0.29	0.3	0.31	0.32	0.33	0.34	0.35	0.36	0.37	0.38	0.39	0.4	0.41	0.42	0.43	0.44	0.45	0.46	0.47	0.48
[truncated: 151 more rows]
[truncated: 111 more columns]

[truncated: 23 more sheets: 8 hours, 9 hours, 10 hours, 11 hours, 12 hours, 13 hours, 14 hours, 15 hours, 16 hours, 17 hours, 18 hours, 19 hours, 20 hours, 21 hours, 22 hours, 23 hours, 24 hours, 25 hours, 26 hours, 27 hours …]
